# Supplementary material for: catena-Poly[[μ3-hydroxido-tetra-μ2-pyrid­azine-1:2κ4 N:N′;1:3κ2 N:N′;2:3κ2 N:N′-tetrakis(selenocyanato)-1κN,2κN,3κ2 N-trizinc(II)]-μ-cyanido-1:2′κ2 C:N]
Source: Acta Crystallogr Sect E Struct Rep Online. 2010 Jul 24;66(Pt 8):m1018–9. doi: 10.1107/S1600536810029107 (PMC3007368; doi:10.1107/S1600536810029107)
Supplement: Supplementary file 1 [file e-66-m1018-sup1.cif]

##############################################################################
###                                                                        ###
###        Electronic paper (Acta Crystallographica Section E)             ###
###                                                                        ###
##############################################################################
#                                                                            #
# This CIF contains the data in a paper accepted for publication in Acta     #
# Crystallographica Section E. It conforms to the requirements of Notes      #
# for Authors for Section E, and has been peer reviewed under the auspices   #
# of the IUCr Commission on Journals.                                        #
#                                                                            #
# Full details of the Crystallographic Information File format               #
# are given in the paper "The Crystallographic Information File (CIF):       #
# a New Standard Archive File for Crystallography" by S. R. Hall, F. H.      #
# Allen and I. D. Brown [Acta Cryst. (1991), A47, 655-685].                  #
#                                                                            #
# The current version of the core CIF dictionary is obtainable from          #
# ftp://ftp.iucr.org/pub/cif_core.dic. The current version number is 2.4.    #
#                                                                            #
# Software is freely available for graphical display of the structure(s) in  #
# this CIF.  For information consult the CIF home page http://www.iucr.org/  #
# cif/home.html                                                              #
#                                                                            #
# This file may be used for bona fide research purposes within the           #
# scientific community so long as proper attribution is given to the journal # 
# article from which it was obtained.                                        #
#                                                                            #
##############################################################################
                                             
data_I
_audit_creation_method     SHELXL-97
_chemical_name_systematic
;
<i>catena</i>-Poly[[\m~3~-hydroxido-tetra-\m~2~-pyridazine-
1:2\k^4^<i>N</i>:<i>N</i>';1:3\k^2^<i>N</i>:<i>N</i>';
2:3\k^2^<i>N</i>:<i>N</i>'-tetrakis(selenocyanato)-
1\k<i>N</i>,2\k<i>N</i>,3\k^2^<i>N</i>-
trizinc(II)]-\m-cyanido-1:2'\k^2^<i>C</i>:<i>N</i>]
;
_chemical_name_common     ?
_chemical_formula_moiety     'C21 H17 N13 O Se4 Zn3'
_chemical_formula_sum     'C21 H17 N13 O Se4 Zn3'
_chemical_formula_iupac     '[Zn3 (C N Se)4 (O H) (C N) (C4 H4 N2)4]'
_chemical_formula_weight     979.43
_chemical_melting_point     ?
_symmetry_cell_setting     orthorhombic
_symmetry_space_group_name_H-M     'A m a 2'
_symmetry_space_group_name_Hall     'A 2 -2a'
loop_
    _symmetry_equiv_pos_as_xyz
    'x, y, z'
    '-x, -y, z'
    'x+1/2, -y, z'
    '-x+1/2, y, z'
    'x, y+1/2, z+1/2'
    '-x, -y+1/2, z+1/2'
    'x+1/2, -y+1/2, z+1/2'
    '-x+1/2, y+1/2, z+1/2'
_cell_length_a     15.6156(12)
_cell_length_b     22.6489(16)
_cell_length_c     8.6626(5)
_cell_angle_alpha     90.00
_cell_angle_beta     90.00
_cell_angle_gamma     90.00
_cell_volume     3063.8(4)
_cell_formula_units_Z     4
_cell_measurement_reflns_used     8001
_cell_measurement_theta_min     2.5
_cell_measurement_theta_max     28.1
_cell_measurement_temperature     170(2)
_exptl_crystal_description     needle
_exptl_crystal_colour     light-yellow
_exptl_crystal_size_max     0.16
_exptl_crystal_size_mid     0.12
_exptl_crystal_size_min     0.06
_exptl_crystal_density_diffrn     2.123
_exptl_crystal_density_meas     ?
_exptl_crystal_density_method     'not measured'
_exptl_crystal_F_000     1872
_exptl_absorpt_coefficient_mu     7.123
_exptl_absorpt_correction_type     numerical
_exptl_absorpt_process_details     '(X-Shape and X-Red32 ;Stoe, 2008)'
_exptl_absorpt_correction_T_min     0.1961
_exptl_absorpt_correction_T_max     0.5032
_exptl_special_details
;
;
_diffrn_ambient_temperature     170(2)
_diffrn_radiation_type     MoK\a
_diffrn_radiation_wavelength     0.71073
_diffrn_radiation_source     'fine-focus sealed tube'
_diffrn_radiation_monochromator     graphite
_diffrn_measurement_device_type     'STOE IPDS-1'
_diffrn_measurement_method     'Phi scans'
_diffrn_detector_area_resol_mean     ?
_diffrn_reflns_number     22283
_diffrn_reflns_av_R_equivalents     0.0490
_diffrn_reflns_av_sigmaI/netI     0.0250
_diffrn_reflns_theta_min     2.52
_diffrn_reflns_theta_max     28.11
_diffrn_reflns_theta_full     28.11
_diffrn_measured_fraction_theta_max     0.972
_diffrn_measured_fraction_theta_full     0.972
_diffrn_reflns_limit_h_min     -20
_diffrn_reflns_limit_h_max     20
_diffrn_reflns_limit_k_min     -29
_diffrn_reflns_limit_k_max     29
_diffrn_reflns_limit_l_min     -11
_diffrn_reflns_limit_l_max     11
_diffrn_standards_number     0
_diffrn_standards_interval_count     ?
_diffrn_standards_interval_time     0
_diffrn_standards_decay_%     0
_refine_special_details
;
Refinement of <i>F</i>^2^ against ALL reflections. The weighted <i>R</i>-factor
<i>wR</i> and goodness of fit <i>S</i> are based on <i>F</i>^2^, conventional
<i>R</i>-factors <i>R</i> are based on <i>F</i>, with <i>F</i> set to zero for
negative <i>F</i>^2^. The threshold expression of <i>F</i>^2^ >
\s(<i>F</i>^2^) is used only for calculating <i>R</i>-factors(gt) <i>etc</i>.
and is not relevant to the choice of reflections for refinement.
<i>R</i>-factors based on <i>F</i>^2^ are statistically about twice as large
as those based on <i>F</i>, and <i>R</i>- factors based on ALL data will be
even larger.
;
_reflns_number_total     3752
_reflns_number_gt     3588
_reflns_threshold_expression     I>2\s(I)
_refine_ls_structure_factor_coef     Fsqd
_refine_ls_matrix_type     full
_refine_ls_R_factor_all     0.0258
_refine_ls_R_factor_gt     0.0239
_refine_ls_wR_factor_gt     0.0572
_refine_ls_wR_factor_ref     0.0581
_refine_ls_goodness_of_fit_ref     1.032
_refine_ls_restrained_S_all     1.032
_refine_ls_number_reflns     3752
_refine_ls_number_parameters     206
_refine_ls_number_restraints     1
_refine_ls_hydrogen_treatment     mixed
_refine_ls_weighting_scheme     calc
_refine_ls_weighting_details
         'calc w=1/[\s^2^(Fo^2^)+(0.0346P)^2^+4.6032P] where P=(Fo^2^+2Fc^2^)/3'
_atom_sites_solution_hydrogens     geom
_atom_sites_solution_primary     direct
_atom_sites_solution_secondary     difmap
_refine_ls_shift/su_max     0.002
_refine_ls_shift/su_mean     0.000
_refine_diff_density_max     0.423
_refine_diff_density_min     -0.652
_refine_ls_extinction_method     SHELXL
_refine_ls_extinction_coef     0.00122(10)
_refine_ls_extinction_expression
                                  'Fc^*^=kFc[1+0.001xFc^2^\l^3^/sin(2\q)]^-1/4^'
_refine_ls_abs_structure_details     'Flack  (1983), 1747 Friedel pairs'
_refine_ls_abs_structure_Flack     -0.012(10)
loop_
    _atom_type_symbol
    _atom_type_description
    _atom_type_scat_dispersion_real
    _atom_type_scat_dispersion_imag
    _atom_type_scat_source
    'C' 'C' 0.0033 0.0016
                         'International Tables Vol C Tables 4.2.6.8 and 6.1.1.4'
    'H' 'H' 0.0000 0.0000
                         'International Tables Vol C Tables 4.2.6.8 and 6.1.1.4'
    'N' 'N' 0.0061 0.0033
                         'International Tables Vol C Tables 4.2.6.8 and 6.1.1.4'
    'O' 'O' 0.0106 0.0060
                         'International Tables Vol C Tables 4.2.6.8 and 6.1.1.4'
    'Zn' 'Zn' 0.2839 1.4301
                         'International Tables Vol C Tables 4.2.6.8 and 6.1.1.4'
    'Se' 'Se' -0.0929 2.2259
                         'International Tables Vol C Tables 4.2.6.8 and 6.1.1.4'
_computing_data_collection     'X-Area (Stoe, 2008)'
_computing_cell_refinement     'X-Area (Stoe, 2008)'
_computing_data_reduction     'X-Area (Stoe, 2008)'
_computing_structure_solution     'SHELXS-97 (Sheldrick, 2008)'
_computing_structure_refinement     'SHELXL-97 (Sheldrick, 2008)'
_computing_molecular_graphics
;
XP in SHELXTL (Sheldrick, 2008) and DIAMOND (Brandenburg, 2010)
;
_computing_publication_material     'XCIF in SHELXTL (Sheldrick, 2008)'
loop_
    _atom_site_type_symbol
    _atom_site_label
    _atom_site_fract_x
    _atom_site_fract_y
    _atom_site_fract_z
    _atom_site_U_iso_or_equiv
    _atom_site_adp_type
    _atom_site_calc_flag
    _atom_site_refinement_flags
    _atom_site_occupancy
    _atom_site_disorder_assembly
    _atom_site_disorder_group
    Zn Zn1 0.7500 0.69593(2) 0.31561(6) 0.01454(11) Uani d S 1 . .
    Zn Zn2 0.63959(2) 0.565314(15) 0.35942(4) 0.01401(9) Uani d . 1 . .
    O O1 0.7500 0.61613(13) 0.4136(4) 0.0124(6) Uani d S 1 . .
    H H1 0.7500 0.619(4) 0.500(12) 0.05(3) Uiso d S 1 . .
    Se Se1 0.7500 0.70340(2) -0.25158(6) 0.02447(12) Uani d S 1 . .
    C C1 0.7500 0.6962(2) -0.0473(6) 0.0211(10) Uani d S 1 . .
    N N1 0.7500 0.6936(2) 0.0866(6) 0.0283(10) Uani d S 1 . .
    Se Se2 0.7500 0.89017(2) 0.57363(7) 0.02695(13) Uani d S 1 . .
    C C2 0.7500 0.8214(2) 0.4730(6) 0.0180(9) Uani d S 1 . .
    N N2 0.7500 0.77724(17) 0.4100(5) 0.0209(9) Uani d S 1 . .
    Se Se3 0.45849(2) 0.591502(15) 0.83059(4) 0.02298(9) Uani d . 1 . .
    C C3 0.5344(2) 0.58566(15) 0.6754(4) 0.0198(7) Uani d . 1 . .
    N N3 0.58164(18) 0.58100(13) 0.5733(4) 0.0210(6) Uani d . 1 . .
    N N11 0.60825(17) 0.69737(12) 0.3112(4) 0.0203(6) Uani d . 1 . .
    N N12 0.56988(17) 0.64629(12) 0.2776(3) 0.0161(5) Uani d . 1 . .
    C C11 0.4879(2) 0.64663(16) 0.2356(5) 0.0244(7) Uani d . 1 . .
    H H11 0.4619 0.6103 0.2074 0.029 Uiso calc R 1 . .
    C C12 0.4386(2) 0.69777(17) 0.2312(6) 0.0334(10) Uani d . 1 . .
    H H12 0.3799 0.6964 0.2026 0.040 Uiso calc R 1 . .
    C C13 0.4770(2) 0.74982(17) 0.2690(7) 0.0410(12) Uani d . 1 . .
    H H13 0.4463 0.7860 0.2689 0.049 Uiso calc R 1 . .
    C C14 0.5641(2) 0.74755(16) 0.3081(6) 0.0339(10) Uani d . 1 . .
    H H14 0.5927 0.7833 0.3334 0.041 Uiso calc R 1 . .
    N N21 0.70660(17) 0.48500(12) 0.4454(3) 0.0160(5) Uani d . 1 . .
    C C21 0.6652(2) 0.43725(16) 0.4926(5) 0.0242(7) Uani d . 1 . .
    H H21 0.6043 0.4381 0.4938 0.029 Uiso calc R 1 . .
    C C22 0.7066(2) 0.38574(17) 0.5405(5) 0.0302(8) Uani d . 1 . .
    H H22 0.6751 0.3519 0.5720 0.036 Uiso calc R 1 . .
    N N31 0.70651(16) 0.55138(11) 0.1423(3) 0.0140(5) Uani d . 1 . .
    C C31 0.6645(2) 0.54118(15) 0.0115(4) 0.0198(6) Uani d . 1 . .
    H H31 0.6037 0.5408 0.0133 0.024 Uiso calc R 1 . .
    C C32 0.7064(2) 0.53091(16) -0.1289(4) 0.0222(7) Uani d . 1 . .
    H H32 0.6750 0.5242 -0.2211 0.027 Uiso calc R 1 . .
    N N41 0.53181(18) 0.51316(13) 0.2907(4) 0.0168(6) Uani d P 0.50 . .
    C C41 0.53181(18) 0.51316(13) 0.2907(4) 0.0168(6) Uani d P 0.50 . .
loop_
    _atom_site_aniso_label
    _atom_site_aniso_U_11
    _atom_site_aniso_U_22
    _atom_site_aniso_U_33
    _atom_site_aniso_U_12
    _atom_site_aniso_U_13
    _atom_site_aniso_U_23
    Zn1 0.0139(2) 0.0139(2) 0.0157(3) 0.000 0.000 0.00062(18)
    Zn2 0.00941(14) 0.01595(16) 0.01666(19) -0.00099(12) 0.00125(13)
                                                                    -0.00029(13)
    O1 0.0098(13) 0.0144(14) 0.0130(17) 0.000 0.000 0.0006(12)
    Se1 0.0252(2) 0.0320(3) 0.0162(3) 0.000 0.000 -0.00013(19)
    C1 0.016(2) 0.020(2) 0.026(3) 0.000 0.000 0.0012(19)
    N1 0.026(2) 0.037(3) 0.021(3) 0.000 0.000 -0.0007(19)
    Se2 0.0326(3) 0.0148(2) 0.0334(3) 0.000 0.000 -0.0050(2)
    C2 0.015(2) 0.021(2) 0.017(2) 0.000 0.000 0.0075(18)
    N2 0.0187(19) 0.0137(18) 0.030(2) 0.000 0.000 -0.0081(17)
    Se3 0.02313(16) 0.02491(16) 0.02089(19) 0.00440(12) 0.00737(13) 0.00093(13)
    C3 0.0202(16) 0.0189(16) 0.0204(19) -0.0006(12) -0.0082(13) -0.0005(12)
    N3 0.0187(13) 0.0253(14) 0.0190(15) 0.0008(11) 0.0058(11) 0.0006(11)
    N11 0.0139(12) 0.0160(12) 0.0309(17) 0.0008(9) -0.0026(11) 0.0011(11)
    N12 0.0154(12) 0.0156(12) 0.0172(15) -0.0007(10) -0.0005(9) 0.0008(10)
    C11 0.0198(16) 0.0213(16) 0.032(2) -0.0004(13) -0.0060(14) -0.0014(14)
    C12 0.0176(15) 0.0245(19) 0.058(3) 0.0035(14) -0.0155(17) 0.0010(18)
    C13 0.0191(18) 0.0224(18) 0.081(4) 0.0023(14) -0.018(2) -0.003(2)
    C14 0.0172(16) 0.0157(15) 0.069(3) 0.0037(12) -0.0092(17) -0.0025(17)
    N21 0.0128(13) 0.0180(13) 0.0174(16) 0.0004(10) 0.0005(10) 0.0028(10)
    C21 0.0179(15) 0.0276(18) 0.027(2) -0.0052(13) 0.0014(14) 0.0071(14)
    C22 0.0307(19) 0.0229(17) 0.037(2) -0.0041(15) -0.0013(17) 0.0107(16)
    N31 0.0092(12) 0.0165(13) 0.0162(14) 0.0003(10) 0.0006(10) 0.0003(9)
    C31 0.0162(14) 0.0232(16) 0.0199(18) 0.0004(12) -0.0038(13) 0.0023(12)
    C32 0.0266(17) 0.0265(16) 0.0133(17) -0.0002(13) -0.0041(13) -0.0006(12)
    N41 0.0131(12) 0.0169(13) 0.0203(17) 0.0001(10) -0.0031(11) -0.0012(11)
    C41 0.0131(12) 0.0169(13) 0.0203(17) 0.0001(10) -0.0031(11) -0.0012(11)
_geom_special_details
;
All e.s.d.'s (except the e.s.d. in the dihedral angle between two l.s. planes)
are estimated using the full covariance matrix. The cell e.s.d.'s are taken
into account individually in the estimation of e.s.d.'s in distances, angles
and torsion angles; correlations between e.s.d.'s in cell parameters are only
used when they are defined by crystal symmetry. An approximate (isotropic)
treatment of cell e.s.d.'s is used for estimating e.s.d.'s involving l.s.
planes.
;
loop_
    _geom_bond_atom_site_label_1
    _geom_bond_atom_site_label_2
    _geom_bond_site_symmetry_2
    _geom_bond_distance
    _geom_bond_publ_flag
    Zn1 N1 . 1.985(5) y
    Zn1 O1 . 1.997(3) y
    Zn1 N2 . 2.015(4) y
    Zn1 N11 4_655 2.214(3) ?
    Zn1 N11 . 2.214(3) y
    Zn2 N3 . 2.092(3) y
    Zn2 O1 . 2.1254(19) y
    Zn2 N41 . 2.141(3) y
    Zn2 N31 . 2.174(3) y
    Zn2 N21 . 2.227(3) y
    Zn2 N12 . 2.247(3) y
    O1 Zn2 4_655 2.1254(19) ?
    O1 H1 . 0.75(10) ?
    Se1 C1 . 1.777(5) ?
    C1 N1 . 1.161(7) ?
    Se2 C2 . 1.784(5) ?
    C2 N2 . 1.140(7) ?
    Se3 C3 . 1.797(4) ?
    C3 N3 . 1.157(5) ?
    N11 C14 . 1.330(4) ?
    N11 N12 . 1.335(4) ?
    N12 C11 . 1.331(4) ?
    C11 C12 . 1.392(5) ?
    C11 H11 . 0.9500 ?
    C12 C13 . 1.363(5) ?
    C12 H12 . 0.9500 ?
    C13 C14 . 1.402(5) ?
    C13 H13 . 0.9500 ?
    C14 H14 . 0.9500 ?
    N21 C21 . 1.325(4) ?
    N21 N21 4_655 1.355(5) ?
    C21 C22 . 1.398(5) ?
    C21 H21 . 0.9500 ?
    C22 C22 4_655 1.355(8) ?
    C22 H22 . 0.9500 ?
    N31 C31 . 1.330(4) ?
    N31 N31 4_655 1.358(5) ?
    C31 C32 . 1.400(5) ?
    C31 H31 . 0.9500 ?
    C32 C32 4_655 1.363(7) ?
    C32 H32 . 0.9500 ?
    N41 C41 2_665 1.159(6) ?
    N41 N41 2_665 1.159(6) ?
loop_
    _geom_angle_atom_site_label_1
    _geom_angle_atom_site_label_2
    _geom_angle_atom_site_label_3
    _geom_angle_site_symmetry_1
    _geom_angle_site_symmetry_3
    _geom_angle
    _geom_angle_publ_flag
    N1 Zn1 O1 . . 113.64(18) y
    N1 Zn1 N2 . . 115.5(2) y
    O1 Zn1 N2 . . 130.90(17) y
    N1 Zn1 N11 . 4_655 89.03(9) y
    O1 Zn1 N11 . 4_655 91.19(7) y
    N2 Zn1 N11 . 4_655 89.64(7) y
    N1 Zn1 N11 . . 89.03(9) y
    O1 Zn1 N11 . . 91.19(7) y
    N2 Zn1 N11 . . 89.64(7) y
    N11 Zn1 N11 4_655 . 177.39(16) y
    N3 Zn2 O1 . . 93.64(12) y
    N3 Zn2 N41 . . 89.99(12) y
    O1 Zn2 N41 . . 176.37(13) y
    N3 Zn2 N31 . . 176.69(11) y
    O1 Zn2 N31 . . 83.09(12) y
    N41 Zn2 N31 . . 93.28(11) y
    N3 Zn2 N21 . . 92.62(11) y
    O1 Zn2 N21 . . 89.28(10) y
    N41 Zn2 N21 . . 90.67(11) y
    N31 Zn2 N21 . . 86.85(10) y
    N3 Zn2 N12 . . 86.05(11) y
    O1 Zn2 N12 . . 91.18(10) y
    N41 Zn2 N12 . . 88.96(11) y
    N31 Zn2 N12 . . 94.50(10) y
    N21 Zn2 N12 . . 178.62(10) y
    Zn1 O1 Zn2 . . 113.35(11) y
    Zn1 O1 Zn2 . 4_655 113.35(11) y
    Zn2 O1 Zn2 . 4_655 108.42(14) y
    Zn1 O1 H1 . . 110(6) ?
    Zn2 O1 H1 . . 106(3) ?
    Zn2 O1 H1 4_655 . 106(3) ?
    N1 C1 Se1 . . 177.7(5) ?
    C1 N1 Zn1 . . 175.6(5) ?
    N2 C2 Se2 . . 179.4(4) ?
    C2 N2 Zn1 . . 175.3(4) ?
    N3 C3 Se3 . . 178.2(3) ?
    C3 N3 Zn2 . . 165.6(3) ?
    C14 N11 N12 . . 120.3(3) ?
    C14 N11 Zn1 . . 122.1(2) ?
    N12 N11 Zn1 . . 116.09(19) ?
    C11 N12 N11 . . 119.1(3) ?
    C11 N12 Zn2 . . 123.8(2) ?
    N11 N12 Zn2 . . 114.92(19) ?
    N12 C11 C12 . . 123.0(3) ?
    N12 C11 H11 . . 118.5 ?
    C12 C11 H11 . . 118.5 ?
    C13 C12 C11 . . 118.0(3) ?
    C13 C12 H12 . . 121.0 ?
    C11 C12 H12 . . 121.0 ?
    C12 C13 C14 . . 117.0(3) ?
    C12 C13 H13 . . 121.5 ?
    C14 C13 H13 . . 121.5 ?
    N11 C14 C13 . . 122.6(3) ?
    N11 C14 H14 . . 118.7 ?
    C13 C14 H14 . . 118.7 ?
    C21 N21 N21 . 4_655 119.2(2) ?
    C21 N21 Zn2 . . 122.7(2) y
    N21 N21 Zn2 4_655 . 118.03(7) ?
    N21 C21 C22 . . 123.2(3) ?
    N21 C21 H21 . . 118.4 ?
    C22 C21 H21 . . 118.4 ?
    C22 C22 C21 4_655 . 117.6(2) ?
    C22 C22 H22 4_655 . 121.2 ?
    C21 C22 H22 . . 121.2 ?
    C31 N31 N31 . 4_655 119.55(18) ?
    C31 N31 Zn2 . . 121.7(2) y
    N31 N31 Zn2 4_655 . 118.72(7) ?
    N31 C31 C32 . . 122.6(3) ?
    N31 C31 H31 . . 118.7 ?
    C32 C31 H31 . . 118.7 ?
    C32 C32 C31 4_655 . 117.84(19) ?
    C32 C32 H32 4_655 . 121.1 ?
    C31 C32 H32 . . 121.1 ?
    C41 N41 N41 2_665 2_665 0.0(4) ?
    C41 N41 Zn2 2_665 . 163.36(12) ?
    N41 N41 Zn2 2_665 . 163.36(12) y
data_global
_journal_date_recd_electronic     2010-07-19
_journal_date_accepted     2010-07-21
_journal_name_full     'Acta Crystallographica, Section E'
_journal_year     2010
_journal_volume     66
_journal_issue      8
_journal_page_first     m1018
_journal_page_last     m1019
_journal_paper_category     QM
_journal_coeditor_code     BT5302
_publ_contact_author
;
      Christian N\"ather
      Institut f\"ur Anorganische Chemie
      Christian-Albrechts-Universit\"at Kiel
      Max-Eyth-Str. 2
      D-24118 Kiel
      Germany
;
_publ_contact_author_email     cnaether@ac.uni-kiel.de
_publ_contact_author_fax     '(+)431-880-1520'
_publ_contact_author_phone     '(+)431-880-2092'
_publ_section_title
;\
<i>catena</i>-Poly[[\m~3~-hydroxido-tetra-\m~2~-pyridazine-\
1:2\k^4^<i>N</i>:<i>N</i>';1:3\k^2^<i>N</i>:<i>N</i>';\
2:3\k^2^<i>N</i>:<i>N</i>'-tetrakis(selenocyanato)-\
1\k<i>N</i>,2\k<i>N</i>,3\k^2^<i>N</i>-\
trizinc(II)]-\m-cyanido-1:2'\k^2^<i>C</i>:<i>N</i>]
;

loop_
    _publ_author_name
    _publ_author_footnote
    _publ_author_address
    'Reinert, Thorben' .
;
Institut f\"ur Anorganische Chemie
Christian-Albrechts-Universit\"at Kiel
Max-Eyth-Str. 2
24098 Kiel
Germany
;
    'Boeckmann, Jan' .
;
Institut f\"ur Anorganische Chemie
Christian-Albrechts-Universit\"at Kiel
Max-Eyth-Str. 2
24098 Kiel
Germany
;
    'Je\&s, Inke' .
;
Institut f\"ur Anorganische Chemie
Christian-Albrechts-Universit\"at Kiel
Max-Eyth-Str. 2
24098 Kiel
Germany
;
    'N\"ather, Christian' .
;
Institut f\"ur Anorganische Chemie
Christian-Albrechts-Universit\"at Kiel
Max-Eyth-Str. 2
24098 Kiel
Germany
;
_publ_section_synopsis     .
