# Supplementary material for: catena-Poly[[μ3-hydroxido-tetra-μ2-pyrid­azine-1:2κ4 N:N′;1:3κ2 N:N′;2:3κ2 N:N′-tetrakis(selenocyanato)-1κN,2κN,3κ2 N-trizinc(II)]-μ-cyanido-1:2′κ2 C:N]
Source: Acta Crystallogr Sect E Struct Rep Online. 2010 Jul 24;66(Pt 8):m1018–9. doi: 10.1107/S1600536810029107 (PMC3007368; doi:10.1107/S1600536810029107)
Supplement: Supplementary file 2 [file e-66-m1018-Isup2.hkl]

# 
# h,k,l, Fc-squared, Fo-squared, sigma(Fo-squared) and status flag 
# 
data_I
_shelx_title ' Zn3(SeCN)4(OH-)CN-(pyridazine)4 at 170 K in Ama2' 
_shelx_refln_list_code          4 
_shelx_F_calc_maximum      503.87 
_exptl_crystal_F_000      1872.00 
_reflns_d_resolution_high  0.7542 
 
loop_ 
 _symmetry_equiv_pos_as_xyz 
 'x, y, z' 
 '-x, -y, z' 
 'x+1/2, -y, z' 
 '-x+1/2, y, z' 
 'x, y+1/2, z+1/2' 
 '-x, -y+1/2, z+1/2' 
 'x+1/2, -y+1/2, z+1/2' 
 '-x+1/2, y+1/2, z+1/2' 
 
_cell_length_a    15.6156 
_cell_length_b    22.6489 
_cell_length_c     8.6626 
_cell_angle_alpha  90.000 
_cell_angle_beta   90.000 
_cell_angle_gamma  90.000 
 
_shelx_F_squared_multiplier     1.000 
 
loop_ 
 _refln_index_h 
 _refln_index_k 
 _refln_index_l 
 _refln_F_squared_calc 
 _refln_F_squared_meas 
 _refln_F_squared_sigma 
 _refln_observed_status 
   5   3 -11     8858.53     8325.16    652.27 o 
   4   0 -10     4608.72     4102.94    528.68 o 
   6   0 -10      449.81      721.51    228.22 o 
   8   0 -10     3058.74     2941.00    269.15 o 
  10   0 -10     1837.84     1307.32    291.39 o 
   4   2 -10     1673.65     1511.64    348.82 o 
   5   2 -10     3014.14     2715.82    224.40 o 
   6   2 -10      784.54      822.69    195.01 o 
   7   2 -10    10933.64    10878.37    459.97 o 
   8   2 -10     2499.50     2418.69    168.54 o 
   9   2 -10      418.95      365.95    173.74 o 
  10   2 -10      227.11      306.02    305.78 o 
   3   4 -10     3143.81     3197.50    472.80 o 
   4   4 -10       63.60       30.74    299.52 o 
   5   4 -10     8640.92     8670.36    253.67 o 
   6   4 -10     1818.51     1748.59    199.34 o 
   7   4 -10      235.11      311.92    184.23 o 
   8   4 -10     1225.55     1077.98    149.38 o 
   9   4 -10     5392.57     5311.58    262.53 o 
   2   6 -10     4667.88     5058.89    737.32 o 
   3   6 -10      383.45      313.73    291.16 o 
   4   6 -10     1737.11     1665.67    247.26 o 
   5   6 -10     1245.77     1006.53    206.35 o 
   6   6 -10      422.09      463.11    167.65 o 
   7   6 -10      578.33      525.84    186.32 o 
   8   6 -10     5309.57     5219.87    379.51 o 
   9   6 -10     2625.51     2479.26    196.07 o 
   1   8 -10      544.31      558.77    344.37 o 
   2   8 -10      506.88      585.58    322.64 o 
   3   8 -10     6693.11     6712.46    586.70 o 
   4   8 -10     4726.78     4873.54    333.83 o 
   5   8 -10      596.98      680.72    208.99 o 
   6   8 -10     2614.42     2385.49    202.40 o 
   7   8 -10     6680.45     6565.73    221.41 o 
   8   8 -10     1476.91     1413.79    196.59 o 
   0  10 -10     6176.65     6327.83    360.30 o 
   1  10 -10     1880.46     1914.16    234.23 o 
   2  10 -10      898.64      991.52    267.88 o 
   3  10 -10     2211.31     1993.03    234.87 o 
   4  10 -10     2277.09     2149.19    245.80 o 
   5  10 -10     3094.75     2776.20    180.26 o 
   6  10 -10      769.91      698.68    231.27 o 
   7  10 -10      257.35       49.72    223.78 o 
   0  12 -10       18.73      106.97    249.27 o 
   1  12 -10     7361.74     7263.97    349.78 o 
   2  12 -10     2457.79     2458.10    197.09 o 
   3  12 -10     1653.92     1495.49    178.00 o 
   4  12 -10      831.44      884.73    200.29 o 
   5  12 -10      745.62      612.49    201.90 o 
   0  14 -10     2530.81     2173.86    267.64 o 
   1  14 -10     3883.63     3572.52    216.81 o 
   2  14 -10     1702.97     1602.55    183.96 o 
   3   1  -9     4648.16     4787.31    269.75 o 
   4   1  -9    16808.49    17501.63    267.90 o 
   5   1  -9    13734.81    13933.71    214.16 o 
   6   1  -9     6639.11     6726.58    163.97 o 
   7   1  -9     3482.93     3684.51    159.03 o 
   8   1  -9      764.42     1038.38    132.70 o 
   9   1  -9     4244.32     4307.17    153.94 o 
  10   1  -9     4317.43     4136.75    163.30 o 
  11   1  -9     2500.84     2284.51    133.59 o 
  12   1  -9     3895.85     4375.35    191.22 o 
   2   3  -9    12393.50    12441.41    506.86 o 
   3   3  -9     4764.79     4674.04    247.77 o 
   4   3  -9     2315.50     2390.59    175.33 o 
   5   3  -9     5103.34     4920.70    177.32 o 
   6   3  -9     5241.62     5201.53    156.60 o 
   7   3  -9    11691.65    12307.22    538.20 o 
   8   3  -9     9048.17     9384.04    221.07 o 
   9   3  -9    15308.01    16025.66    648.77 o 
  10   3  -9     6097.81     5947.02    353.14 o 
  11   3  -9     2533.63     2470.06    157.06 o 
  12   3  -9     3036.05     3238.73    157.44 o 
   1   5  -9     2657.77     2690.35    357.39 o 
   2   5  -9     1582.98     1643.56    289.53 o 
   3   5  -9     3624.54     3513.70    207.81 o 
   4   5  -9     4928.75     4986.24    200.78 o 
   5   5  -9     6114.03     5689.69    159.00 o 
   6   5  -9     2784.37     2969.62    183.15 o 
   7   5  -9     1265.94     1351.96    151.10 o 
   8   5  -9     3517.84     3167.18    158.63 o 
   9   5  -9     2292.76     2338.57    151.62 o 
  10   5  -9     9586.35     9205.06    452.44 o 
  11   5  -9       60.27       78.01    135.91 o 
  12   5  -9      962.68     1017.38    180.40 o 
   0   7  -9     2967.54     2982.87    280.11 o 
   1   7  -9     2556.88     2618.72    254.62 o 
   2   7  -9     3105.68     2952.43    234.26 o 
   3   7  -9     7499.30     7386.10    247.37 o 
   4   7  -9    13316.51    12954.58    236.98 o 
   5   7  -9    12284.92    12463.80    326.10 o 
   6   7  -9     6558.40     6747.05    212.30 o 
   7   7  -9     6644.72     6895.61    292.81 o 
   8   7  -9     1317.74     1112.11    145.34 o 
   9   7  -9     3001.08     2585.19    258.77 o 
  10   7  -9      350.22      350.13    138.00 o 
  11   7  -9      670.03      797.46    147.99 o 
   0   9  -9    18059.19    18470.61    688.58 o 
   1   9  -9     3813.63     4045.19    194.63 o 
   2   9  -9     5040.34     5297.25    183.95 o 
   3   9  -9     8464.46     8999.35    209.98 o 
   4   9  -9      895.88      883.96    160.82 o 
   5   9  -9    16079.57    16634.39    553.41 o 
   6   9  -9       69.17      -38.52    163.51 o 
   7   9  -9     4949.08     5072.68    211.24 o 
   8   9  -9     6442.52     6186.76    304.89 o 
   9   9  -9     3231.86     3137.27    145.54 o 
  10   9  -9     5514.16     4671.88    265.35 o 
  11   9  -9     3238.22     3007.23    170.70 o 
   0  11  -9     4746.78     4833.81    257.55 o 
   1  11  -9    12320.96    12374.28    364.51 o 
   2  11  -9     6220.97     6416.87    284.24 o 
   3  11  -9      698.02      722.14    180.06 o 
   4  11  -9     1454.14     1549.59    177.11 o 
   5  11  -9      655.09      671.38    170.84 o 
   6  11  -9      374.47      279.59    156.65 o 
   7  11  -9     4213.22     4092.23    166.42 o 
   8  11  -9     3433.26     3286.86    170.07 o 
   9  11  -9     8654.20     7846.91    463.81 o 
  10  11  -9     2175.61     1863.78    150.08 o 
   0  13  -9    21748.04    21635.75   1182.17 o 
   1  13  -9      195.60      111.31    153.08 o 
   2  13  -9     7171.33     7208.13    356.75 o 
   3  13  -9     7007.54     7166.34    206.74 o 
   4  13  -9     2395.24     2472.95    170.10 o 
   5  13  -9    12145.84    11029.55    273.21 o 
   6  13  -9     4608.32     4359.64    346.31 o 
   7  13  -9     4968.20     5030.09    645.05 o 
   8  13  -9     9349.66     9890.58    642.78 o 
   9  13  -9     1457.29     1199.63    200.23 o 
   0  15  -9     3165.73     3060.47    246.66 o 
   1  15  -9     1640.46     1590.64    147.40 o 
   2  15  -9     1192.30     1169.27    150.00 o 
   3  15  -9     2192.61     2036.43    158.33 o 
   4  15  -9     9819.55     8973.27    264.85 o 
   5  15  -9      768.76      689.51    155.63 o 
   6  15  -9     6170.73     5785.42    296.78 o 
   7  15  -9     2005.56     1713.18    220.27 o 
   0  17  -9     3160.09     2506.80    199.03 o 
   1  17  -9      758.68      492.03    156.62 o 
   2  17  -9     5528.08     4735.95    180.99 o 
   3  17  -9     3495.20     3273.76    272.69 o 
   4  17  -9      746.46      694.45    172.11 o 
   5  17  -9     4894.23     4350.74    308.73 o 
   2   0  -8     3523.31     3784.53    363.28 o 
   4   0  -8    14435.37    14177.57    378.10 o 
   6   0  -8    10437.88    10258.81    203.95 o 
   8   0  -8     5991.92     5952.09    241.07 o 
  10   0  -8    11941.50    12276.15   1047.00 o 
  12   0  -8     1727.92     1691.44    174.79 o 
  14   0  -8    10594.55    11750.83    501.74 o 
   2   2  -8     2659.69     2475.23    252.21 o 
   3   2  -8      519.10      431.47    170.81 o 
   4   2  -8     9098.18     9303.04    200.65 o 
   5   2  -8    18616.28    19164.93    196.45 o 
   6   2  -8     2356.62     2155.41    151.35 o 
   7   2  -8     5566.04     5351.88    141.85 o 
   8   2  -8     1008.45     1273.96    161.00 o 
   9   2  -8     6171.76     6290.81    133.14 o 
  10   2  -8      891.85      893.58    134.51 o 
  11   2  -8      482.67      472.36    117.75 o 
  12   2  -8     1406.30     1462.12    122.62 o 
  13   2  -8     4013.17     3915.93    131.25 o 
  14   2  -8     2304.91     2378.27    142.33 o 
   1   4  -8     9464.81     9628.84    374.00 o 
   2   4  -8     2521.27     2447.74    205.55 o 
   3   4  -8     2839.63     2788.87    167.69 o 
   4   4  -8     5120.06     5280.09    176.24 o 
   5   4  -8    15583.17    16374.08    196.10 o 
   6   4  -8     2117.40     2225.57    110.26 o 
   7   4  -8     2651.00     2542.68    125.04 o 
   8   4  -8      102.22      241.48    113.11 o 
   9   4  -8     5535.45     5692.45    130.07 o 
  10   4  -8     5196.15     5419.20    166.38 o 
  11   4  -8      395.43      495.99    122.41 o 
  12   4  -8      539.68      458.34    105.47 o 
  13   4  -8     6467.40     6256.21    137.74 o 
  14   4  -8     3580.76     2977.19    161.75 o 
   0   6  -8    14377.10    15476.03    369.53 o 
   1   6  -8     4182.81     4550.44    201.06 o 
   2   6  -8    10373.03    10712.14    274.03 o 
   3   6  -8       11.26       29.52    158.70 o 
   4   6  -8     7730.68     7823.02    177.02 o 
   5   6  -8     5824.70     5809.89    311.78 o 
   6   6  -8     3322.53     3275.05    180.05 o 
   7   6  -8     1538.69     1602.21    114.94 o 
   8   6  -8     3889.35     3755.62    157.48 o 
   9   6  -8     7434.09     7856.85    321.49 o 
  10   6  -8     6123.05     6424.76    332.57 o 
  11   6  -8     1868.26     1835.96    118.93 o 
  12   6  -8     3279.99     3092.92    141.25 o 
  13   6  -8     1753.66     1658.36    113.82 o 
  14   6  -8     2691.29     2555.99    143.97 o 
   0   8  -8    16555.87    16990.75    303.20 o 
   1   8  -8     1249.08     1222.81    142.50 o 
   2   8  -8     3361.76     3346.58    138.64 o 
   3   8  -8     1397.47     1409.27    139.09 o 
   4   8  -8     2856.78     3053.24    140.23 o 
   5   8  -8    10477.62    10770.65    187.77 o 
   6   8  -8      844.12      823.32    109.28 o 
   7   8  -8     3549.60     3608.69    124.82 o 
   8   8  -8     2943.24     2689.11    128.38 o 
   9   8  -8     9319.89     9304.88    311.15 o 
  10   8  -8     6564.95     6837.71    289.57 o 
  11   8  -8     1420.21     1540.66    129.83 o 
  12   8  -8      234.07      284.25    105.71 o 
  13   8  -8       35.74       90.24    144.52 o 
   0  10  -8    31438.71    32195.65   1137.74 o 
   1  10  -8     2484.34     2423.27    135.62 o 
   2  10  -8      472.95      485.23    131.36 o 
   3  10  -8     7148.80     7014.40    185.40 o 
   4  10  -8     7105.19     7508.48    162.01 o 
   5  10  -8     6140.16     6238.60    172.52 o 
   6  10  -8     2459.87     2540.19    140.22 o 
   7  10  -8     3844.14     3944.21    206.90 o 
   8  10  -8     1668.92     1730.88    157.26 o 
   9  10  -8     2217.19     2491.92    152.33 o 
  10  10  -8     4378.91     4640.70    175.41 o 
  11  10  -8      755.10      666.11    115.35 o 
  12  10  -8      935.23      759.85    115.12 o 
  13  10  -8     3737.65     3355.98    292.85 o 
   0  12  -8     8255.16     7833.49    299.66 o 
   1  12  -8     3166.45     3175.09    146.24 o 
   2  12  -8     2694.01     2641.82    132.77 o 
   3  12  -8     2072.12     2110.65    128.06 o 
   4  12  -8     1291.99     1353.79    138.86 o 
   5  12  -8     5638.21     5483.59    171.78 o 
   6  12  -8      530.77      410.65    151.76 o 
   7  12  -8     1846.39     1951.57    157.00 o 
   8  12  -8     3731.99     3739.83    260.20 o 
   9  12  -8     9849.15     9589.01    626.41 o 
  10  12  -8      946.96     1046.10    162.41 o 
  11  12  -8      237.41      243.32    120.69 o 
  12  12  -8     2488.98     2167.96    200.73 o 
   0  14  -8     9809.20     9475.43    378.98 o 
   1  14  -8     1186.06     1136.68    122.81 o 
   2  14  -8     2300.90     2247.30    123.49 o 
   3  14  -8     2691.46     2495.69    162.26 o 
   4  14  -8     4165.81     4496.41    173.12 o 
   5  14  -8     5244.06     5066.84    171.20 o 
   6  14  -8     2592.90     2347.24    139.53 o 
   7  14  -8     3141.62     2811.02    163.61 o 
   8  14  -8     5619.56     4972.29    242.78 o 
   9  14  -8     4772.77     4464.31    259.84 o 
  10  14  -8     5821.65     5736.37    335.04 o 
  11  14  -8      331.34      268.34    171.03 o 
   0  16  -8     3308.24     3421.12    261.11 o 
   1  16  -8     1715.42     1650.15    149.36 o 
   2  16  -8     7291.06     6843.06    171.37 o 
   3  16  -8     2005.94     1719.98    145.73 o 
   4  16  -8     6408.24     6389.07    311.69 o 
   5  16  -8      710.69      688.26    137.11 o 
   6  16  -8     2146.00     1971.30    141.61 o 
   7  16  -8     2944.88     2835.03    148.22 o 
   8  16  -8     2977.67     2516.67    210.24 o 
   9  16  -8      665.22      547.85    158.75 o 
   0  18  -8     2769.18     2423.50    367.92 o 
   1  18  -8     1213.97     1008.38    152.11 o 
   2  18  -8     1249.98     1162.57    129.46 o 
   3  18  -8     4103.04     3914.01    177.31 o 
   4  18  -8     2213.47     1896.77    164.29 o 
   5  18  -8     7044.02     6947.94    194.18 o 
   6  18  -8      187.89      233.32    126.22 o 
   7  18  -8     1631.61     1603.11    180.69 o 
   8  18  -8      540.90      399.49    366.92 o 
   0  20  -8     1227.34      859.63    206.72 o 
   1  20  -8     4695.10     3644.31    161.78 o 
   2  20  -8      159.03      141.94    143.91 o 
   3  20  -8     5890.07     5426.73    186.61 o 
   4  20  -8     1784.18     1706.73    166.91 o 
   5  20  -8      457.56      357.41    158.56 o 
   1   1  -7    19622.15    18931.21    530.33 o 
   2   1  -7    22056.26    22163.43    286.32 o 
   3   1  -7     6255.70     6083.67    152.02 o 
   4   1  -7    10589.06    10948.76    172.08 o 
   5   1  -7    32324.47    33316.75    561.92 o 
   6   1  -7     1440.17     1608.02    131.95 o 
   7   1  -7     5450.07     5706.32    143.06 o 
   8   1  -7    17496.00    17586.38    611.90 o 
   9   1  -7    11351.90    11184.12    207.63 o 
  10   1  -7    11227.57    10986.94    280.24 o 
  11   1  -7     5403.48     5434.89    125.19 o 
  12   1  -7     6521.73     6372.83    138.48 o 
  13   1  -7     5131.88     5207.43    121.54 o 
  14   1  -7     3682.53     3420.96    176.12 o 
  15   1  -7     6471.03     6396.52    204.76 o 
  16   1  -7     2696.04     2631.13    130.29 o 
   0   3  -7      723.19      714.01    224.96 o 
   1   3  -7     1963.25     2013.26    212.65 o 
   2   3  -7     7866.03     7685.54    186.69 o 
   3   3  -7    23569.34    23588.04    425.17 o 
   4   3  -7     5741.95     6003.71    161.50 o 
   5   3  -7    10130.44    10171.47    198.10 o 
   6   3  -7     6596.31     6635.21    132.52 o 
   7   3  -7    21538.19    22860.01    531.20 o 
   8   3  -7     8531.97     8916.82    298.02 o 
   9   3  -7     9876.24     9788.06    187.13 o 
  10   3  -7     4306.06     4174.05    107.40 o 
  11   3  -7     5027.10     4868.28     97.88 o 
  12   3  -7     4319.94     3913.80    101.56 o 
  13   3  -7    10692.42    10658.11    145.91 o 
  14   3  -7     2855.14     2894.95    112.06 o 
  15   3  -7      593.68      527.35     97.26 o 
  16   3  -7     1949.11     2060.20    121.46 o 
   0   5  -7    76405.34    76745.27    666.57 o 
   1   5  -7     3295.65     3413.76    158.30 o 
   2   5  -7    12542.11    13213.54    220.14 o 
   3   5  -7     3713.92     3886.39    143.15 o 
   4   5  -7    26134.32    27687.29    514.08 o 
   5   5  -7     3024.53     3298.17    132.66 o 
   6   5  -7     8756.16     9380.09    139.89 o 
   7   5  -7     1425.99     1407.88    117.89 o 
   8   5  -7     9423.33     9780.21    415.94 o 
   9   5  -7    11360.17    11121.75    209.89 o 
  10   5  -7    19902.89    20141.09    364.49 o 
  11   5  -7      530.24      522.12    101.24 o 
  12   5  -7     1116.76     1186.34    108.38 o 
  13   5  -7     2774.44     2635.44    190.56 o 
  14   5  -7    12930.30    12772.47    279.71 o 
  15   5  -7      488.89      499.77    110.64 o 
   0   7  -7     6950.34     7047.36    234.75 o 
   1   7  -7     3539.27     3899.60    171.87 o 
   2   7  -7    20590.16    21755.22    299.74 o 
   3   7  -7    14650.05    15033.40    212.42 o 
   4   7  -7    14552.79    15115.92    208.72 o 
   5   7  -7      206.73      312.71    122.49 o 
   6   7  -7     9967.48    11031.53    430.73 o 
   7   7  -7    23894.13    25200.53    754.41 o 
   8   7  -7    14345.76    14887.01    508.68 o 
   9   7  -7     1211.80     1265.78    110.63 o 
  10   7  -7     4060.31     4052.09    169.51 o 
  11   7  -7     7412.22     7106.14    148.53 o 
  12   7  -7    14522.50    15211.44    291.76 o 
  13   7  -7     4284.76     3884.51    132.54 o 
  14   7  -7     6272.24     5878.69    259.74 o 
  15   7  -7      240.99      188.99    127.86 o 
   0   9  -7     3498.69     3913.72    237.91 o 
   1   9  -7    13374.02    13610.37    191.62 o 
   2   9  -7     6221.57     6260.24    161.12 o 
   3   9  -7     3269.83     3433.38    147.42 o 
   4   9  -7    10242.43    10644.37    199.94 o 
   5   9  -7    25973.15    27374.14    705.65 o 
   6   9  -7     9335.42     9620.66    306.99 o 
   7   9  -7     3454.76     3520.91    133.33 o 
   8   9  -7     3400.51     3687.59    178.56 o 
   9   9  -7    12136.61    12482.06    372.11 o 
  10   9  -7     1359.95     1259.28    119.68 o 
  11   9  -7     3223.07     3271.80    136.59 o 
  12   9  -7     5635.96     5717.21    188.54 o 
  13   9  -7     2683.35     2750.01    115.31 o 
  14   9  -7     2399.67     1816.92    108.42 o 
  15   9  -7     8885.29     8303.26    294.23 o 
   0  11  -7     6874.44     6778.27    337.62 o 
   1  11  -7    24132.25    24676.33    261.70 o 
   2  11  -7    12251.66    12983.71    190.94 o 
   3  11  -7     4820.53     4973.33    134.70 o 
   4  11  -7      670.72      694.17    117.69 o 
   5  11  -7     4975.31     4889.82    125.98 o 
   6  11  -7      818.11      744.73    108.68 o 
   7  11  -7     8236.66     8368.19    352.25 o 
   8  11  -7     4960.03     4784.04    190.51 o 
   9  11  -7    25559.68    24372.37    384.33 o 
  10  11  -7     4196.12     4673.09    236.04 o 
  11  11  -7     4328.31     4397.58    133.84 o 
  12  11  -7     6294.89     5936.94    240.28 o 
  13  11  -7     2323.43     2311.03    156.55 o 
  14  11  -7     1798.57     1202.76    236.19 o 
   0  13  -7    10843.54    11374.29    711.25 o 
   1  13  -7     1640.04     1620.49    139.06 o 
   2  13  -7      935.04     1004.50    126.55 o 
   3  13  -7    10833.81    10724.49    241.67 o 
   4  13  -7     7569.65     7396.85    199.41 o 
   5  13  -7     6341.06     6350.12    178.06 o 
   6  13  -7     5699.72     5628.95    127.63 o 
   7  13  -7    13215.54    13101.79    417.86 o 
   8  13  -7     2484.45     2429.31    129.79 o 
   9  13  -7     2851.05     2790.77    166.60 o 
  10  13  -7     3920.12     4201.68    136.94 o 
  11  13  -7     1943.22     1982.58    180.56 o 
  12  13  -7      758.95      520.75    126.95 o 
  13  13  -7     3262.61     3144.30    190.54 o 
   0  15  -7    19811.18    19275.51   1300.44 o 
   1  15  -7     1878.98     1765.27    143.09 o 
   2  15  -7     1051.95      980.31    124.45 o 
   3  15  -7     4952.87     4647.38    161.44 o 
   4  15  -7    16690.74    16062.47    572.68 o 
   5  15  -7     2528.97     2410.54    114.65 o 
   6  15  -7    12608.86    12369.22    450.39 o 
   7  15  -7     1736.34     1754.69    122.49 o 
   8  15  -7     1949.96     2062.49    117.45 o 
   9  15  -7     1514.46     1694.55    129.13 o 
  10  15  -7     7232.36     7215.84    159.34 o 
  11  15  -7       52.08       11.29    134.70 o 
  12  15  -7     3297.27     3336.23    201.57 o 
   0  17  -7    15297.64    14468.94    809.26 o 
   1  17  -7     4958.97     4755.64    216.14 o 
   2  17  -7    21191.11    19351.43    358.83 o 
   3  17  -7     2588.63     2452.11    123.53 o 
   4  17  -7      923.67      907.54    138.96 o 
   5  17  -7     2583.15     2679.57    139.44 o 
   6  17  -7     3083.25     3130.73    123.78 o 
   7  17  -7     5592.17     5559.06    144.91 o 
   8  17  -7     8692.52     8518.36    284.54 o 
   9  17  -7     2298.99     1952.29    139.83 o 
  10  17  -7     5011.30     4755.47    129.13 o 
  11  17  -7     1799.56     1335.09    185.58 o 
   0  19  -7     1614.59     1380.89    199.48 o 
   1  19  -7     9673.66     9270.58    385.07 o 
   2  19  -7      457.93      575.72    145.66 o 
   3  19  -7     1283.57     1086.18    166.33 o 
   4  19  -7      730.56      559.20    118.69 o 
   5  19  -7    16791.63    15220.29    429.35 o 
   6  19  -7     1042.42     1046.65    113.97 o 
   7  19  -7      610.18      416.94    137.36 o 
   8  19  -7      753.49      740.85    116.75 o 
   9  19  -7     5452.26     5227.49    176.63 o 
   0  21  -7     7236.64     7060.26    551.58 o 
   1  21  -7      906.68      793.01    135.27 o 
   2  21  -7     5055.89     4178.20    186.09 o 
   3  21  -7     3712.81     3376.07    231.98 o 
   4  21  -7      782.64      401.19    127.88 o 
   5  21  -7     8210.13     6992.72    142.29 o 
   6  21  -7      623.31      439.42    139.69 o 
   7  21  -7     3143.61     3349.53    171.54 o 
   0  23  -7    13571.29    12449.49    801.68 o 
   1  23  -7     1115.66     1187.33    164.72 o 
   2  23  -7      385.74      222.78    155.34 o 
   3  23  -7     2180.14     1990.19    168.05 o 
   4  23  -7     3337.00     2565.24    318.88 o 
   2   0  -6    33482.05    33768.49    390.99 o 
   4   0  -6    27963.37    27084.90    286.05 o 
   6   0  -6    32779.31    32135.12   1729.81 o 
   8   0  -6    13158.14    13593.09    190.85 o 
  10   0  -6     6446.51     6555.51    246.47 o 
  12   0  -6    33834.23    34120.56    219.10 o 
  14   0  -6     7187.72     7454.38    578.40 o 
  16   0  -6     6890.51     6600.65    536.15 o 
   0   2  -6    35363.36    35337.67    618.32 o 
   1   2  -6     2023.13     1944.69    163.05 o 
   2   2  -6     2901.21     2793.48    144.50 o 
   3   2  -6    17335.20    16507.63    284.37 o 
   4   2  -6     2986.70     3013.07    112.89 o 
   5   2  -6    28648.47    27722.12    373.71 o 
   6   2  -6     1641.90     1596.45     94.23 o 
   7   2  -6    16554.20    16128.03    245.28 o 
   8   2  -6     8047.65     8239.04    156.44 o 
   9   2  -6     1948.15     2020.19    105.77 o 
  10   2  -6    12991.27    13121.56    233.78 o 
  11   2  -6      467.36      418.99     92.92 o 
  12   2  -6     1945.55     2261.33     93.68 o 
  13   2  -6     5377.87     5469.03    159.03 o 
  14   2  -6      478.60      468.92    158.42 o 
  15   2  -6     2792.05     2881.55    119.45 o 
  16   2  -6      767.34      671.16     99.13 o 
  17   2  -6     5207.02     5287.93    140.42 o 
   0   4  -6     5664.31     5627.97    219.20 o 
   1   4  -6    23798.03    23503.64    451.45 o 
   2   4  -6    12491.95    11950.96    233.00 o 
   3   4  -6    16098.68    15859.56    333.45 o 
   4   4  -6     2512.35     2424.82    122.69 o 
   5   4  -6    14808.47    14656.98    302.25 o 
   6   4  -6     2038.59     2090.66     99.69 o 
   7   4  -6    12294.14    12358.73    140.81 o 
   8   4  -6     4486.19     4396.15    117.81 o 
   9   4  -6    11675.88    11876.18    180.51 o 
  10   4  -6     1264.46     1192.53     88.87 o 
  11   4  -6     4107.68     4336.31     95.87 o 
  12   4  -6     9338.43     9316.58    126.64 o 
  13   4  -6     3549.24     3537.37     93.67 o 
  14   4  -6     1206.93     1305.00    119.63 o 
  15   4  -6     1652.24     1927.86    113.89 o 
  16   4  -6     1682.40     1555.54    102.74 o 
  17   4  -6     6625.68     5964.47    231.10 o 
   0   6  -6    43090.51    43924.92    661.05 o 
   1   6  -6     2771.37     2789.50    132.72 o 
   2   6  -6    24652.75    24531.96    278.75 o 
   3   6  -6    13470.71    13818.59    182.08 o 
   4   6  -6     1321.75     1231.38    101.34 o 
   5   6  -6     9203.01     8979.61    247.62 o 
   6   6  -6     7049.18     6861.76    146.37 o 
   7   6  -6     5687.70     5917.43    138.72 o 
   8   6  -6    11913.27    12567.30    230.27 o 
   9   6  -6      398.01      425.25    101.36 o 
  10   6  -6    11380.27    11658.48    142.35 o 
  11   6  -6     1883.45     2234.44    188.43 o 
  12   6  -6    18112.89    17977.86    270.64 o 
  13   6  -6     7982.72     8082.30    144.98 o 
  14   6  -6      597.31      623.27    103.02 o 
  15   6  -6     3160.18     3093.22    132.71 o 
  16   6  -6     1736.14     1426.96    104.99 o 
  17   6  -6      899.83      829.74    130.90 o 
   0   8  -6    29350.18    30129.49    720.58 o 
   1   8  -6     2254.37     2245.55    120.81 o 
   2   8  -6     7764.65     7694.41    150.94 o 
   3   8  -6    13267.82    13010.24    230.32 o 
   4   8  -6    17081.37    16769.12    320.48 o 
   5   8  -6     9535.57     8896.36    270.11 o 
   6   8  -6     8956.27     9317.37    252.98 o 
   7   8  -6    15296.55    15786.42    364.14 o 
   8   8  -6     5709.09     5878.51    141.58 o 
   9   8  -6     1815.48     1927.99    108.12 o 
  10   8  -6     6087.90     6504.29    119.27 o 
  11   8  -6     1052.18      981.20    105.80 o 
  12   8  -6     3761.46     3594.21    136.93 o 
  13   8  -6      856.29      811.49    119.50 o 
  14   8  -6     7584.64     8014.61    204.35 o 
  15   8  -6      519.35      511.61    106.55 o 
  16   8  -6      740.93      594.80    111.65 o 
   0  10  -6     5285.28     4997.77    221.87 o 
   1  10  -6     3058.65     3003.47    139.07 o 
   2  10  -6    39085.43    38617.59    463.61 o 
   3  10  -6     4169.87     4011.45    120.71 o 
   4  10  -6     2031.14     2183.46    132.23 o 
   5  10  -6    11397.91    11940.07    241.71 o 
   6  10  -6     2635.10     2563.34    118.39 o 
   7  10  -6     2321.49     2432.24    121.25 o 
   8  10  -6    10352.25    10644.43    163.82 o 
   9  10  -6     6510.53     6545.17    116.51 o 
  10  10  -6     2706.24     2744.22    110.94 o 
  11  10  -6      662.16      582.17    106.28 o 
  12  10  -6     8738.93     8850.74    226.52 o 
  13  10  -6     2573.14     2575.96    114.95 o 
  14  10  -6     3035.08     3363.57    140.63 o 
  15  10  -6     1156.24     1102.02    121.43 o 
  16  10  -6     2661.04     2547.36    149.48 o 
   0  12  -6    19910.41    20134.75    348.98 o 
   1  12  -6     8681.75     8680.13    203.08 o 
   2  12  -6     1147.70     1262.65    134.67 o 
   3  12  -6     7994.14     8300.95    177.28 o 
   4  12  -6    11200.04    11334.74    323.32 o 
   5  12  -6     3011.12     3084.14    115.05 o 
   6  12  -6     2531.55     2623.67    119.42 o 
   7  12  -6     9030.73     9171.36    124.23 o 
   8  12  -6     2446.67     2541.86    115.02 o 
   9  12  -6    20279.39    20717.64    357.07 o 
  10  12  -6    16318.78    16349.65    411.33 o 
  11  12  -6     3770.23     3585.54    112.89 o 
  12  12  -6     1700.82     1749.10    122.13 o 
  13  12  -6     3658.85     3723.72    129.80 o 
  14  12  -6     4880.55     4609.68    200.20 o 
  15  12  -6      356.80      393.01    144.72 o 
   0  14  -6     1716.19     1975.72    186.03 o 
   1  14  -6     3795.45     3950.80    144.16 o 
   2  14  -6     2456.14     2545.09    121.17 o 
   3  14  -6    12373.63    12063.74    219.74 o 
   4  14  -6     6251.83     6462.36    218.99 o 
   5  14  -6    10738.74    11094.89    212.41 o 
   6  14  -6     1897.75     2067.92    132.01 o 
   7  14  -6     4278.52     4180.70    111.50 o 
   8  14  -6     5271.74     5520.79    140.56 o 
   9  14  -6     3620.75     3618.26    104.03 o 
  10  14  -6     2633.67     2726.21    121.54 o 
  11  14  -6      141.30       73.55    130.84 o 
  12  14  -6      484.22      350.23    144.23 o 
  13  14  -6     1555.34     1284.13    187.70 o 
  14  14  -6     1842.94     1823.97    150.01 o 
   0  16  -6      808.30      966.40    196.84 o 
   1  16  -6     4106.58     4209.53    147.92 o 
   2  16  -6    12244.47    11442.34    342.13 o 
   3  16  -6     2561.24     2568.14    118.48 o 
   4  16  -6    14882.91    14612.75    235.94 o 
   5  16  -6     6315.22     6701.23    134.93 o 
   6  16  -6     2113.58     2309.91    109.15 o 
   7  16  -6      868.80      814.27    101.89 o 
   8  16  -6     5779.57     6043.31    140.48 o 
   9  16  -6      383.77      341.00    132.11 o 
  10  16  -6     2171.13     2138.22    119.12 o 
  11  16  -6     2772.94     2804.70    137.47 o 
  12  16  -6     5221.42     4938.50    271.64 o 
  13  16  -6     2204.39     2102.00    160.23 o 
   0  18  -6    11339.00    11000.62    422.61 o 
   1  18  -6     6379.70     6590.16    216.84 o 
   2  18  -6     1326.09     1261.66    111.58 o 
   3  18  -6     1834.01     1908.59    114.41 o 
   4  18  -6     7724.30     7539.06    189.81 o 
   5  18  -6     4420.06     4214.64    121.76 o 
   6  18  -6     5186.06     4811.18    183.77 o 
   7  18  -6     1538.98     1520.89    131.06 o 
   8  18  -6     2695.51     2874.50    137.72 o 
   9  18  -6     8317.26     8361.34    209.00 o 
  10  18  -6     8466.42     8028.94    227.14 o 
  11  18  -6      255.42      302.87    125.09 o 
  12  18  -6      534.69      498.16    133.43 o 
   0  20  -6     3474.59     3216.35    366.14 o 
   1  20  -6     3013.56     2983.64    131.18 o 
   2  20  -6     1110.12     1195.38    126.06 o 
   3  20  -6     3114.08     2904.12    137.07 o 
   4  20  -6      110.50       76.63    125.73 o 
   5  20  -6     5296.08     5336.16    150.72 o 
   6  20  -6      298.38      336.80    134.74 o 
   7  20  -6     1633.30     1619.31    137.81 o 
   8  20  -6     1246.50     1053.84    120.18 o 
   9  20  -6     4148.39     3964.28    228.09 o 
  10  20  -6      254.77      169.46    138.63 o 
   0  22  -6    11156.16    11059.62    289.68 o 
   1  22  -6     3397.69     3201.45    147.32 o 
   2  22  -6      528.06      455.28    122.69 o 
   3  22  -6      987.32      879.96    144.22 o 
   4  22  -6    15087.79    13236.30    190.83 o 
   5  22  -6     4935.74     4532.92    230.87 o 
   6  22  -6     2757.28     2632.01    200.83 o 
   7  22  -6     2197.67     1705.01    201.90 o 
   8  22  -6      685.70      461.62    226.75 o 
   0  24  -6     1192.22      795.92    170.81 o 
   1  24  -6     2036.54     2018.85    282.21 o 
   2  24  -6      882.33      863.77    118.98 o 
   3  24  -6     1687.45     1497.60    127.87 o 
   4  24  -6     2700.22     2551.54    165.20 o 
   5  24  -6     4973.47     4336.60    215.60 o 
   6  24  -6      553.81      131.98    336.72 o 
   0   1  -5     1021.91     1004.90    244.89 o 
   1   1  -5    47286.31    47680.98    378.11 o 
   2   1  -5    27459.90    26423.29    338.98 o 
   3   1  -5     2478.36     2534.55    114.39 o 
   4   1  -5    45549.35    44740.73    641.88 o 
   5   1  -5    38230.41    36983.21    695.93 o 
   6   1  -5     4902.87     4679.01    100.80 o 
   7   1  -5     4242.56     4071.90    101.30 o 
   8   1  -5    16070.91    15225.35    231.76 o 
   9   1  -5    37691.39    36984.49    436.72 o 
  10   1  -5     1544.13     1588.93    108.93 o 
  11   1  -5     5628.60     5991.91    111.02 o 
  12   1  -5     4623.52     4663.06    102.94 o 
  13   1  -5     2040.54     2171.93    131.03 o 
  14   1  -5    16965.92    16921.24    171.01 o 
  15   1  -5     6937.87     6872.63    106.39 o 
  16   1  -5     1876.72     1912.86    158.89 o 
  17   1  -5     2810.91     2673.01    172.19 o 
  18   1  -5     3487.75     3207.03    161.26 o 
   0   3  -5     7489.70     7337.71    233.39 o 
   1   3  -5    27334.14    27473.49    454.09 o 
   2   3  -5    29390.68    29503.26    320.14 o 
   3   3  -5    36076.21    41253.14   3459.32 o 
   4   3  -5    10193.42     9918.48    224.97 o 
   5   3  -5     7128.87     7075.22    127.68 o 
   6   3  -5    14774.40    14474.35    251.42 o 
   7   3  -5    37195.79    35655.41    713.43 o 
   8   3  -5     7354.25     6868.61    101.80 o 
   9   3  -5    19907.29    19092.33    226.87 o 
  10   3  -5     2906.75     2955.49     89.31 o 
  11   3  -5    11773.85    11857.22    204.50 o 
  12   3  -5     7604.22     7629.51    103.45 o 
  13   3  -5    13823.12    13845.75    110.00 o 
  14   3  -5     4729.79     4562.65    103.81 o 
  15   3  -5      938.42     1091.47    104.22 o 
  16   3  -5     2435.95     2429.14    124.49 o 
  17   3  -5     5149.54     5068.42    376.02 o 
  18   3  -5      595.13      567.96    134.05 o 
   0   5  -5    68442.59    70233.41   1090.28 o 
   1   5  -5    18377.05    18237.78    215.45 o 
   2   5  -5     2759.46     2677.18    128.59 o 
   3   5  -5     8647.01     8356.69    144.60 o 
   4   5  -5    80388.38    80841.80   2115.16 o 
   5   5  -5    10980.52    11147.62    144.05 o 
   6   5  -5    32122.75    31733.24    339.26 o 
   7   5  -5      556.40      605.39     90.00 o 
   8   5  -5     8747.47     8740.19    162.76 o 
   9   5  -5     6026.93     5987.36    113.95 o 
  10   5  -5    36953.55    38858.55    657.71 o 
  11   5  -5     1411.95     1602.64    109.53 o 
  12   5  -5     5283.07     5396.58    118.37 o 
  13   5  -5    10071.78    10304.87    193.86 o 
  14   5  -5    47507.98    47443.89    762.00 o 
  15   5  -5     2356.98     2172.19    184.01 o 
  16   5  -5     1369.93     1596.04    111.55 o 
  17   5  -5     1604.28     1384.21    107.67 o 
  18   5  -5     2102.52     1891.80    215.34 o 
   0   7  -5    46298.96    47219.17   1203.10 o 
   1   7  -5    11348.03    11217.28    164.45 o 
   2   7  -5    50803.44    51382.97    450.58 o 
   3   7  -5    32730.55    33025.83    557.02 o 
   4   7  -5     5093.51     4877.55    118.24 o 
   5   7  -5    14638.53    14665.66    198.59 o 
   6   7  -5     3008.79     2923.90     90.75 o 
   7   7  -5    34158.30    33703.05    613.85 o 
   8   7  -5    38412.08    38311.60    769.35 o 
   9   7  -5     2533.38     2996.32    196.11 o 
  10   7  -5     5702.48     5975.48    133.90 o 
  11   7  -5     2138.64     2300.18    114.77 o 
  12   7  -5    10466.50    10631.47    230.86 o 
  13   7  -5     6734.32     7166.66    201.53 o 
  14   7  -5     7875.62     7601.72    126.69 o 
  15   7  -5     1427.54     1482.64    120.91 o 
  16   7  -5     5577.21     5499.05    143.59 o 
  17   7  -5     7668.98     6662.80    235.39 o 
   0   9  -5    36454.55    36757.75   1050.95 o 
   1   9  -5    41743.69    42256.57    621.47 o 
   2   9  -5     5836.25     5697.15    171.75 o 
   3   9  -5     2042.36     2233.59    101.49 o 
   4   9  -5     2032.36     1966.58    100.77 o 
   5   9  -5    31199.10    30708.73    470.14 o 
   6   9  -5     1724.68     1741.39     90.61 o 
   7   9  -5     1095.06     1045.71     83.16 o 
   8   9  -5     9960.99    10502.52    135.84 o 
   9   9  -5    35362.34    36894.56    651.28 o 
  10   9  -5     9525.09    10273.98    145.59 o 
  11   9  -5     7692.79     7877.94    236.38 o 
  12   9  -5     6663.23     6708.99    136.75 o 
  13   9  -5     2459.28     2473.80     93.78 o 
  14   9  -5     1128.79     1201.87    114.79 o 
  15   9  -5    12387.17    12967.45    403.63 o 
  16   9  -5      476.07      670.63    120.77 o 
  17   9  -5     1249.66     1256.79    140.81 o 
   0  11  -5    14769.00    14317.38    255.44 o 
   1  11  -5     3553.86     3472.94    127.45 o 
   2  11  -5    13749.58    13438.01    237.02 o 
   3  11  -5    28942.58    28406.20    451.39 o 
   4  11  -5     1482.93     1535.01    104.80 o 
   5  11  -5    51113.20    51819.80    745.45 o 
   6  11  -5      973.64     1123.85    117.39 o 
   7  11  -5    10659.87    11334.24    155.57 o 
   8  11  -5     9696.59    10231.11    217.82 o 
   9  11  -5     1887.03     1937.21    110.34 o 
  10  11  -5     4511.31     4783.02    152.26 o 
  11  11  -5     6063.76     6319.17    119.76 o 
  12  11  -5    15730.06    15717.66    309.90 o 
  13  11  -5    18750.20    18937.65    487.77 o 
  14  11  -5      971.49     1152.49    115.50 o 
  15  11  -5    12075.56    11427.31    255.87 o 
  16  11  -5     1770.14     1360.26    117.62 o 
  17  11  -5        4.69        8.32    270.10 o 
   0  13  -5    12938.34    12763.64    630.63 o 
   1  13  -5     8056.89     7863.41    247.32 o 
   2  13  -5     5520.32     5529.46    130.22 o 
   3  13  -5     9489.84     9300.70    142.64 o 
   4  13  -5    15949.65    17185.47    223.33 o 
   5  13  -5    14745.17    16031.74    198.40 o 
   6  13  -5     7894.50     7940.01    220.19 o 
   7  13  -5    21821.79    23009.35    193.21 o 
   8  13  -5     6585.68     6827.35    133.72 o 
   9  13  -5     4670.85     5052.23    113.27 o 
  10  13  -5     2753.59     2895.00     97.90 o 
  11  13  -5     2800.18     2919.44    109.97 o 
  12  13  -5      412.32      384.11     95.79 o 
  13  13  -5     2388.94     2291.75    190.51 o 
  14  13  -5     5621.38     5730.66    306.03 o 
  15  13  -5     1041.66     1064.75    146.67 o 
  16  13  -5     1187.98     1162.36    123.93 o 
   0  15  -5    72091.82    74132.77   1580.84 o 
   1  15  -5     1451.23     1572.80    116.21 o 
   2  15  -5     5660.72     5998.80    147.76 o 
   3  15  -5     2640.50     2658.45    122.81 o 
   4  15  -5     4304.80     4472.27    137.58 o 
   5  15  -5     4478.55     4593.46    126.29 o 
   6  15  -5     2518.70     2881.11    122.30 o 
   7  15  -5     7413.39     7575.79    125.35 o 
   8  15  -5    16609.77    17266.21    231.58 o 
   9  15  -5     2968.23     2937.28     98.01 o 
  10  15  -5    25746.39    26142.88    522.87 o 
  11  15  -5      815.73      899.13     90.20 o 
  12  15  -5      397.89      320.80    105.80 o 
  13  15  -5       31.98       91.62    117.08 o 
  14  15  -5     6296.67     5703.76    208.37 o 
  15  15  -5      334.05      677.13    146.40 o 
   0  17  -5    11097.78    11219.11    601.51 o 
   1  17  -5     7785.85     8036.58    135.04 o 
   2  17  -5    19204.95    19351.80    346.83 o 
   3  17  -5     5186.67     5103.91    129.41 o 
   4  17  -5     6754.56     6884.21    132.82 o 
   5  17  -5     9110.88     9385.97    175.13 o 
   6  17  -5    12809.79    13044.92    176.37 o 
   7  17  -5     5566.74     5695.00    135.82 o 
   8  17  -5     6516.97     6606.99    170.58 o 
   9  17  -5     2067.23     1884.28    102.02 o 
  10  17  -5      825.78      871.06    112.75 o 
  11  17  -5     3170.50     3170.63    195.73 o 
  12  17  -5    18448.72    17858.84    351.69 o 
  13  17  -5     3964.89     3884.02    195.20 o 
  14  17  -5     4787.68     4661.36    202.75 o 
   0  19  -5      573.55      468.44    148.42 o 
   1  19  -5    13782.75    13969.53    328.02 o 
   2  19  -5      300.02      199.93    117.19 o 
   3  19  -5      640.42      629.64    117.88 o 
   4  19  -5       92.81      -37.58    101.20 o 
   5  19  -5    42647.50    43004.08    420.38 o 
   6  19  -5     1064.46     1149.39    115.51 o 
   7  19  -5     1520.86     1331.10    106.12 o 
   8  19  -5      451.54      604.62    139.26 o 
   9  19  -5     7038.63     7195.25    147.94 o 
  10  19  -5      366.86      369.87    123.30 o 
  11  19  -5     3140.92     3179.66    123.59 o 
  12  19  -5     1485.93     1166.24    120.13 o 
  13  19  -5     6841.80     6220.17    405.41 o 
   0  21  -5     7477.35     7318.28    168.02 o 
   1  21  -5    17766.13    18221.56    272.63 o 
   2  21  -5     8219.87     8313.03    224.32 o 
   3  21  -5     6294.80     6207.47    169.97 o 
   4  21  -5     1740.97     1759.58    116.78 o 
   5  21  -5      167.88      263.67    122.47 o 
   6  21  -5     2952.55     2769.63    144.84 o 
   7  21  -5     8001.79     8730.36    205.25 o 
   8  21  -5     1832.53     1884.25    139.35 o 
   9  21  -5     9867.61     9376.13    332.48 o 
  10  21  -5     3042.26     2597.39    131.70 o 
  11  21  -5     2678.38     2311.35    164.94 o 
   0  23  -5    16990.60    17465.21    570.59 o 
   1  23  -5      266.98      355.17    122.62 o 
   2  23  -5     1177.16     1144.00    136.96 o 
   3  23  -5      796.24      913.30    136.53 o 
   4  23  -5     6002.20     5875.83    173.65 o 
   5  23  -5     1430.69     1207.51    142.72 o 
   6  23  -5     5559.71     5030.74    243.10 o 
   7  23  -5     4246.80     3937.70    143.54 o 
   8  23  -5     1188.67      834.89    129.37 o 
   9  23  -5      735.90      755.89    144.14 o 
   0  25  -5     1378.25     1583.06    357.04 o 
   1  25  -5     1045.50      861.71    132.64 o 
   2  25  -5      592.18      490.18    136.36 o 
   3  25  -5      700.27      683.79    120.60 o 
   4  25  -5     5985.20     5604.81    379.70 o 
   5  25  -5     5154.46     4249.44    276.20 o 
   6  25  -5     2894.45     2428.13    156.49 o 
   7  25  -5     4788.82     2885.76    381.85 o 
   2   0  -4     3861.08     3824.44    203.22 o 
   4   0  -4    30770.06    27893.73    806.66 o 
   6   0  -4    28167.40    26358.95   1032.64 o 
   8   0  -4     5167.10     4915.30    158.54 o 
  10   0  -4    56593.13    55225.07   1404.24 o 
  12   0  -4    26410.29    27344.62   1188.04 o 
  14   0  -4    17087.97    17619.58    308.62 o 
  16   0  -4     2550.89     2789.47    167.81 o 
  18   0  -4     9354.98     9762.18    443.84 o 
   0   2  -4    60543.10    60484.54   1579.16 o 
   1   2  -4     4221.04     4490.54    162.95 o 
   2   2  -4    13529.48    13213.02    192.07 o 
   3   2  -4     2564.15     2482.57    118.89 o 
   4   2  -4     2605.45     2635.41    112.98 o 
   5   2  -4    79335.02    78681.21   1210.14 o 
   6   2  -4     5761.45     5441.83    106.78 o 
   7   2  -4    15818.40    16232.43    396.01 o 
   8   2  -4    10301.62     9913.20    117.01 o 
   9   2  -4     6686.53     6383.27     94.53 o 
  10   2  -4    14274.56    14210.70    169.13 o 
  11   2  -4     1738.57     1804.19     89.15 o 
  12   2  -4     3530.20     3536.38    181.26 o 
  13   2  -4     8654.93     9206.34    112.70 o 
  14   2  -4     1239.02     1297.97     83.92 o 
  15   2  -4    12254.64    12691.84    120.43 o 
  16   2  -4     2224.30     2337.65    109.35 o 
  17   2  -4     6683.34     6568.01    206.22 o 
  18   2  -4     6942.24     6471.34    244.92 o 
  19   2  -4     2111.33     2146.69    181.78 o 
   0   4  -4    39074.37    38180.08   1130.65 o 
   1   4  -4    62063.41    65327.36    791.12 o 
   2   4  -4     1465.61     1669.48    119.31 o 
   3   4  -4     5102.71     5202.57    125.26 o 
   4   4  -4    10403.94     9810.59    124.40 o 
   5   4  -4    97049.26    97049.33    815.62 o 
   6   4  -4     4890.48     4594.71     91.11 o 
   7   4  -4    12924.76    12648.56    368.61 o 
   8   4  -4     2280.00     2183.06     92.08 o 
   9   4  -4    22189.45    21842.19    429.61 o 
  10   4  -4    12100.59    11948.37    151.84 o 
  11   4  -4     4782.20     5030.51    141.79 o 
  12   4  -4     1566.93     1604.79     97.85 o 
  13   4  -4     8919.06     9124.59    227.29 o 
  14   4  -4     5137.01     5054.16    185.12 o 
  15   4  -4    18093.04    18076.38    342.22 o 
  16   4  -4       68.50       23.75    102.61 o 
  17   4  -4     8161.42     8151.39    214.22 o 
  18   4  -4     1058.55     1323.31    116.89 o 
  19   4  -4     6226.33     5391.90    293.62 o 
   0   6  -4   107956.21   114421.02   2437.19 o 
   1   6  -4    60886.79    61816.13    970.24 o 
   2   6  -4     9860.54     9687.60    169.70 o 
   3   6  -4    22439.92    22149.95    424.51 o 
   4   6  -4     1125.87     1118.66     89.82 o 
   5   6  -4    31492.01    30136.76    306.91 o 
   6   6  -4       93.43      104.67     76.95 o 
   7   6  -4    12533.54    12104.36    234.65 o 
   8   6  -4     6683.41     6449.86    105.22 o 
   9   6  -4    28135.80    26746.47    422.25 o 
  10   6  -4    24163.51    23561.01    709.93 o 
  11   6  -4     6058.87     6399.26    131.32 o 
  12   6  -4    12035.69    12442.65    129.19 o 
  13   6  -4    17341.81    18863.02    384.52 o 
  14   6  -4      647.72     1015.17    139.11 o 
  15   6  -4     8968.40     8763.27    185.76 o 
  16   6  -4      220.10      280.76     99.62 o 
  17   6  -4     1191.11     1253.81    110.19 o 
  18   6  -4     5245.50     4763.19    346.68 o 
   0   8  -4    15141.12    14516.96    413.81 o 
   1   8  -4    10908.14    10796.71    190.21 o 
   2   8  -4     6652.94     6863.93    158.84 o 
   3   8  -4    11148.60    11102.31    208.36 o 
   4   8  -4    26031.13    25661.06    339.13 o 
   5   8  -4    50448.84    51495.59    450.21 o 
   6   8  -4    15580.71    15201.23    217.19 o 
   7   8  -4    18974.19    18688.63    278.11 o 
   8   8  -4     5523.42     5483.58     89.96 o 
   9   8  -4    15517.71    15467.62    131.99 o 
  10   8  -4     1190.02     1233.64     97.90 o 
  11   8  -4      868.03     1131.83    145.73 o 
  12   8  -4    12859.89    13301.66    149.30 o 
  13   8  -4     1697.71     1792.09    103.24 o 
  14   8  -4    14934.90    15388.73    318.26 o 
  15   8  -4     4194.23     4511.13    162.43 o 
  16   8  -4     1395.89     1452.86    103.97 o 
  17   8  -4     2841.34     2588.00    117.31 o 
  18   8  -4     3832.30     3456.36    236.43 o 
   0  10  -4    40680.11    39994.11    726.58 o 
   1  10  -4    19977.65    18924.88    349.27 o 
   2  10  -4    22364.89    22967.51    468.60 o 
   3  10  -4     8145.88     8312.68    137.52 o 
   4  10  -4    34007.23    33561.16    451.45 o 
   5  10  -4    11862.57    12039.79    133.91 o 
   6  10  -4    13668.26    13387.17    140.61 o 
   7  10  -4    25897.83    25578.58    292.14 o 
   8  10  -4     9402.31     9261.58    150.71 o 
   9  10  -4    11193.38    12235.75    190.14 o 
  10  10  -4    10976.92    11501.93    166.39 o 
  11  10  -4    10488.30    11054.40    137.55 o 
  12  10  -4       12.07       95.61     90.44 o 
  13  10  -4     1149.95     1123.95     92.33 o 
  14  10  -4    21971.73    22536.61    554.11 o 
  15  10  -4      619.63      643.19    116.39 o 
  16  10  -4     2200.47     2360.46    118.57 o 
  17  10  -4     8331.81     8281.02    203.21 o 
  18  10  -4     2896.56     2544.18    155.17 o 
   0  12  -4    15949.84    15402.68    533.74 o 
   1  12  -4    17339.21    16489.91    354.19 o 
   2  12  -4    26786.21    26352.91    391.23 o 
   3  12  -4     6228.17     6231.55    132.84 o 
   4  12  -4      203.33      181.46     93.73 o 
   5  12  -4     7448.44     7438.90    123.69 o 
   6  12  -4     1344.33     1374.26     85.00 o 
   7  12  -4     1580.64     1620.16     98.04 o 
   8  12  -4    10044.18    10438.70    193.49 o 
   9  12  -4    30643.39    32381.69    536.71 o 
  10  12  -4    10336.28    10590.59    132.04 o 
  11  12  -4      986.22      984.25     83.45 o 
  12  12  -4     7440.49     7538.02    128.61 o 
  13  12  -4     2046.93     1951.86     97.93 o 
  14  12  -4     1110.35     1410.49    111.29 o 
  15  12  -4      868.76     1089.07    151.75 o 
  16  12  -4      921.32      734.30    133.47 o 
  17  12  -4      886.10      618.25    146.51 o 
   0  14  -4     3233.55     3321.40    133.37 o 
   1  14  -4     4239.18     4309.18    102.53 o 
   2  14  -4     2348.45     2362.50    116.83 o 
   3  14  -4    17736.18    17608.65    296.48 o 
   4  14  -4    35609.34    36137.13    415.19 o 
   5  14  -4    10207.28    10017.21    156.88 o 
   6  14  -4     9249.22     9713.51    146.22 o 
   7  14  -4     9032.78     9073.44    137.71 o 
   8  14  -4     1465.26     1455.74    104.66 o 
   9  14  -4    17588.39    18123.29    216.78 o 
  10  14  -4     1696.52     1963.35    102.46 o 
  11  14  -4     1280.45     1223.02    122.84 o 
  12  14  -4     2445.88     2649.31    147.38 o 
  13  14  -4     4786.91     4872.58    204.70 o 
  14  14  -4     8828.43     8845.51    345.81 o 
  15  14  -4     6326.05     6548.51    308.76 o 
  16  14  -4      243.58      210.35    114.81 o 
   0  16  -4     1457.94     1569.07    139.72 o 
   1  16  -4    20123.36    20064.93    252.73 o 
   2  16  -4    15565.52    16522.16    384.00 o 
   3  16  -4    11829.58    11976.06    176.29 o 
   4  16  -4    13340.26    13973.91    197.96 o 
   5  16  -4    11797.83    12256.63    376.61 o 
   6  16  -4     1162.46     1204.87    121.13 o 
   7  16  -4    11130.82    11689.22    234.54 o 
   8  16  -4    17525.15    18735.87    199.71 o 
   9  16  -4     1995.80     1960.36     97.50 o 
  10  16  -4     1718.47     1809.99    110.42 o 
  11  16  -4     1694.48     1762.85     94.31 o 
  12  16  -4     3773.59     3887.92    140.19 o 
  13  16  -4     2503.30     2661.61    115.47 o 
  14  16  -4     8019.37     7685.59    199.83 o 
  15  16  -4     1371.60     1132.34    173.20 o 
   0  18  -4     9004.59     8829.19    374.36 o 
   1  18  -4    19149.39    19407.61    214.53 o 
   2  18  -4     5084.55     4861.80    187.31 o 
   3  18  -4     3349.55     3345.88    125.30 o 
   4  18  -4      548.83      583.14    112.42 o 
   5  18  -4     2838.55     2894.40    153.91 o 
   6  18  -4     2419.07     2443.92    115.12 o 
   7  18  -4     4883.91     4883.75    131.58 o 
   8  18  -4     5537.85     5641.31    210.67 o 
   9  18  -4    17831.94    18810.94    314.72 o 
  10  18  -4     2301.33     2272.53    103.44 o 
  11  18  -4     3484.46     3694.32    127.69 o 
  12  18  -4      879.84      556.39    169.70 o 
  13  18  -4     1453.54     1187.13    144.81 o 
  14  18  -4     2067.28     1840.48    123.95 o 
   0  20  -4    15954.74    15896.00    359.30 o 
   1  20  -4     3594.70     3910.36    122.85 o 
   2  20  -4     1002.92     1046.82    114.41 o 
   3  20  -4    23726.95    24923.63    366.32 o 
   4  20  -4     6364.03     6585.74    205.08 o 
   5  20  -4     8229.01     8386.70    135.56 o 
   6  20  -4     4430.21     4293.52    191.42 o 
   7  20  -4    20835.06    21061.30    252.43 o 
   8  20  -4     2923.61     2690.01    107.15 o 
   9  20  -4     3474.72     3519.20    165.70 o 
  10  20  -4     5692.15     6028.65    166.14 o 
  11  20  -4     5232.43     4734.75    208.33 o 
  12  20  -4     1717.60     1492.53    127.97 o 
  13  20  -4     9479.84     9236.84    334.24 o 
   0  22  -4      720.27      691.31    132.64 o 
   1  22  -4     1525.54     1654.90    104.34 o 
   2  22  -4    11043.38    11087.71    328.87 o 
   3  22  -4      146.91      188.58    111.00 o 
   4  22  -4    10401.70    10499.39    301.54 o 
   5  22  -4     2148.02     2131.82    107.97 o 
   6  22  -4     2911.16     3028.31    138.02 o 
   7  22  -4      122.67       94.77    121.03 o 
   8  22  -4     9153.90     9439.48    199.63 o 
   9  22  -4     1001.41      751.11    130.17 o 
  10  22  -4      204.91      213.02    119.58 o 
  11  22  -4       78.46        2.23    114.06 o 
  12  22  -4     2660.47     1756.14    350.94 o 
   0  24  -4     4749.23     5064.30    263.79 o 
   1  24  -4      324.92      252.48    127.60 o 
   2  24  -4     5397.88     5660.53    224.83 o 
   3  24  -4     8460.18     9084.43    249.06 o 
   4  24  -4     1130.89     1347.09    131.85 o 
   5  24  -4     1409.28     1385.22    130.58 o 
   6  24  -4      329.44      484.19    134.10 o 
   7  24  -4     3303.37     3344.16    142.37 o 
   8  24  -4     8186.23     7293.05    300.12 o 
   9  24  -4     1701.68     1681.57    147.95 o 
  10  24  -4     3676.34     2877.52    215.00 o 
   0  26  -4      415.74      486.27    156.85 o 
   1  26  -4     3834.58     3570.07    159.29 o 
   2  26  -4     9212.13     8714.47    198.90 o 
   3  26  -4     4902.22     4730.97    306.13 o 
   4  26  -4     1059.39      706.76    120.10 o 
   5  26  -4     1158.30     1058.40    127.14 o 
   6  26  -4     3183.29     3060.05    228.08 o 
   7  26  -4     3847.95     3933.23    167.50 o 
   0  28  -4      201.32      160.99    187.05 o 
   1  28  -4      919.75      516.05    229.43 o 
   2  28  -4     2532.08     1049.70    342.60 o 
   0   1  -3    17026.82    15930.75    322.30 o 
   1   1  -3    54561.17    54175.58    931.98 o 
   2   1  -3    51047.05    50117.28    973.17 o 
   3   1  -3    18024.09    17766.50    256.56 o 
   4   1  -3    36159.09    34536.20    564.88 o 
   5   1  -3    15461.07    14504.37    141.14 o 
   6   1  -3      893.63      943.54     89.03 o 
   7   1  -3      268.48      241.48     87.57 o 
   8   1  -3    65434.30    62618.86   1031.60 o 
   9   1  -3    31506.08    30516.64    389.53 o 
  10   1  -3    20712.69    20320.08    205.42 o 
  11   1  -3     2356.59     2105.19     79.18 o 
  12   1  -3    10358.53    10148.08    158.38 o 
  13   1  -3      306.13      153.85     96.91 o 
  14   1  -3     7289.35     7548.41    164.05 o 
  15   1  -3     3725.58     3598.65    114.43 o 
  16   1  -3     4600.46     4498.50    151.34 o 
  17   1  -3     1082.30     1428.27    102.53 o 
  18   1  -3     8498.83     8653.30    240.40 o 
  19   1  -3     3985.72     3560.22    151.49 o 
   0   3  -3     4902.35     5246.00    268.59 o 
   1   3  -3    19951.65    19776.82    273.04 o 
   2   3  -3    39694.75    39924.71    513.02 o 
   3   3  -3    93356.23    94811.02   1334.86 o 
   4   3  -3    27836.25    26216.82    423.92 o 
   5   3  -3    61285.43    60349.76    533.95 o 
   6   3  -3    30113.87    29481.04    503.37 o 
   7   3  -3    68223.41    70973.95   1579.08 o 
   8   3  -3     7918.06     7660.67    119.62 o 
   9   3  -3    43072.50    41470.29    513.92 o 
  10   3  -3     4556.83     4338.77    104.51 o 
  11   3  -3     8602.36     8222.29     97.93 o 
  12   3  -3     8567.83     8805.15    143.44 o 
  13   3  -3    22085.85    22847.91    459.07 o 
  14   3  -3     9696.54     9825.26     96.72 o 
  15   3  -3     5636.14     5879.77     96.00 o 
  16   3  -3     3037.59     3169.34     92.28 o 
  17   3  -3     3417.30     3570.04    187.39 o 
  18   3  -3      694.28      699.14    107.59 o 
  19   3  -3     6667.52     5636.13    303.44 o 
   0   5  -3    62038.89    64249.05    763.36 o 
   1   5  -3    21929.63    21215.51    309.16 o 
   2   5  -3     8625.00     8709.75    180.87 o 
   3   5  -3    20156.73    19924.18    172.49 o 
   4   5  -3    41263.54    40087.02    493.09 o 
   5   5  -3    13762.73    13092.57    219.34 o 
   6   5  -3    11432.08    10388.64    177.76 o 
   7   5  -3     3508.98     3509.70    105.20 o 
   8   5  -3     4292.69     4150.45     97.77 o 
   9   5  -3    34150.55    34487.76    734.69 o 
  10   5  -3    21283.30    20880.54    625.24 o 
  11   5  -3     5203.18     5271.56    106.78 o 
  12   5  -3      501.33      637.39     95.92 o 
  13   5  -3     3699.59     3752.06    167.31 o 
  14   5  -3    31761.96    33129.61    497.30 o 
  15   5  -3      108.48      212.16     94.26 o 
  16   5  -3      709.04      644.45     83.92 o 
  17   5  -3     1172.24     1110.04    122.78 o 
  18   5  -3      183.39       47.79     92.95 o 
  19   5  -3     2860.30     2668.05    177.35 o 
   0   7  -3    26936.75    25865.14    397.59 o 
   1   7  -3    13516.82    13079.20    270.98 o 
   2   7  -3    38002.40    36930.47    633.80 o 
   3   7  -3    14205.57    13182.32    154.75 o 
   4   7  -3    14142.90    13799.90    174.32 o 
   5   7  -3    20820.04    20745.38    311.86 o 
   6   7  -3     1852.01     1783.25     84.44 o 
   7   7  -3    43508.51    42815.93    479.10 o 
   8   7  -3    49606.39    48695.26    533.86 o 
   9   7  -3     6722.15     6436.23    208.87 o 
  10   7  -3     8560.83     8121.57    108.12 o 
  11   7  -3    21476.36    21578.04    332.06 o 
  12   7  -3     2346.01     2343.09    101.57 o 
  13   7  -3     5969.15     6064.16    194.87 o 
  14   7  -3     7095.06     7410.02    217.03 o 
  15   7  -3     2147.53     1891.46    101.39 o 
  16   7  -3     3401.55     3227.43    178.61 o 
  17   7  -3     6436.47     6493.39    193.57 o 
  18   7  -3     8412.02     8262.85    191.00 o 
  19   7  -3      523.55      316.52    146.70 o 
   0   9  -3    29306.76    27874.17    599.08 o 
   1   9  -3    41847.67    40736.49    813.06 o 
   2   9  -3    13457.06    12935.39    269.46 o 
   3   9  -3     5857.71     5739.33    174.27 o 
   4   9  -3    39936.32    39915.98    382.85 o 
   5   9  -3    17456.36    16878.91    254.94 o 
   6   9  -3    26277.87    25471.43    361.16 o 
   7   9  -3     2145.79     2097.61     82.45 o 
   8   9  -3     3989.98     3909.62     93.41 o 
   9   9  -3    45048.50    45245.35    602.25 o 
  10   9  -3    12009.87    11757.04    151.26 o 
  11   9  -3     1469.60     1449.27     95.82 o 
  12   9  -3    15980.07    16857.42    343.63 o 
  13   9  -3     1371.05     1630.98     98.29 o 
  14   9  -3     9290.09     9488.05    122.44 o 
  15   9  -3     5957.28     5795.01    132.37 o 
  16   9  -3     2878.05     3111.47    189.60 o 
  17   9  -3     1075.35      911.61    144.76 o 
  18   9  -3     2379.57     1896.67    153.41 o 
   0  11  -3     9066.76     8648.40    466.91 o 
   1  11  -3     3902.89     3717.49    114.09 o 
   2  11  -3    33675.37    33924.38    497.02 o 
   3  11  -3    13911.58    13722.39    143.01 o 
   4  11  -3     3748.91     3781.47    124.72 o 
   5  11  -3    34064.29    34763.71    348.55 o 
   6  11  -3     3442.54     3537.23     96.29 o 
   7  11  -3     1182.85     1218.80     84.86 o 
   8  11  -3     9974.78    10070.47    188.88 o 
   9  11  -3     9349.52     9384.03    100.33 o 
  10  11  -3     7692.20     7932.93    105.88 o 
  11  11  -3     3159.43     3111.55    123.48 o 
  12  11  -3    11002.10    11521.41    149.86 o 
  13  11  -3    13184.49    13836.56    137.33 o 
  14  11  -3      234.97      226.74    100.92 o 
  15  11  -3     4912.22     4758.57    111.07 o 
  16  11  -3     2077.43     1970.88    186.54 o 
  17  11  -3     1064.63      768.74    114.42 o 
  18  11  -3      476.84      546.08    142.34 o 
   0  13  -3     8648.83     8529.65    276.86 o 
   1  13  -3    30039.40    29003.46    526.43 o 
   2  13  -3     5824.59     5734.22    111.34 o 
   3  13  -3     8320.53     8075.92    175.51 o 
   4  13  -3    31535.95    31982.41    560.58 o 
   5  13  -3    42939.54    43897.98    614.06 o 
   6  13  -3    21945.78    21993.87    298.67 o 
   7  13  -3    32000.18    32877.28    650.56 o 
   8  13  -3     4672.98     4422.38     96.60 o 
   9  13  -3     8801.28     9083.80    217.64 o 
  10  13  -3     4746.71     5027.90    109.92 o 
  11  13  -3    10798.29    10902.79    171.82 o 
  12  13  -3    16052.42    16451.54    281.94 o 
  13  13  -3      122.05      139.79     87.77 o 
  14  13  -3    18651.15    18792.81    522.68 o 
  15  13  -3     2710.33     2828.91    139.24 o 
  16  13  -3     1713.30     1666.40    121.54 o 
  17  13  -3     9958.55     8529.22    442.38 o 
   0  15  -3    60235.76    62575.23   1966.82 o 
   1  15  -3      546.37      578.76     95.96 o 
   2  15  -3     2913.65     3066.51    111.64 o 
   3  15  -3    11679.67    11047.91    160.31 o 
   4  15  -3     1549.38     1639.92    104.71 o 
   5  15  -3    16099.35    16231.47    282.34 o 
   6  15  -3     1397.03     1355.60     99.00 o 
   7  15  -3    16041.27    16614.34    270.90 o 
   8  15  -3    10105.65    10888.09    180.48 o 
   9  15  -3     6849.47     6973.82    112.48 o 
  10  15  -3    17289.60    18053.97    444.83 o 
  11  15  -3     5420.96     5653.69    168.49 o 
  12  15  -3     5851.04     5892.02    102.82 o 
  13  15  -3     3979.30     4053.93    149.78 o 
  14  15  -3     1241.59     1442.08    144.18 o 
  15  15  -3     2656.91     2708.94    118.51 o 
  16  15  -3      103.57      388.90    118.63 o 
  17  15  -3     2013.17     1945.54    233.56 o 
   0  17  -3    20922.36    19657.48    254.79 o 
   1  17  -3    16620.50    16496.81    280.79 o 
   2  17  -3    10390.26    10514.50    286.06 o 
   3  17  -3     2110.06     2323.63    156.44 o 
   4  17  -3     1915.01     2026.01    132.94 o 
   5  17  -3      110.76       63.45    114.25 o 
   6  17  -3     2462.06     2533.97    132.19 o 
   7  17  -3     9254.35     9922.95    173.11 o 
   8  17  -3      645.43      737.42    106.75 o 
   9  17  -3     8832.25     9074.44    168.99 o 
  10  17  -3    10243.81    10621.32    121.77 o 
  11  17  -3     3034.35     2966.92     98.01 o 
  12  17  -3    10419.96    10331.78    310.42 o 
  13  17  -3      350.89      386.20    117.56 o 
  14  17  -3     2010.59     1810.86    124.58 o 
  15  17  -3      154.73       94.75    124.94 o 
  16  17  -3      447.56      280.18    144.99 o 
   0  19  -3     8790.16     9267.58    193.47 o 
   1  19  -3      237.48      342.98    108.05 o 
   2  19  -3     7391.70     7373.40    120.36 o 
   3  19  -3     3970.88     4239.41    119.02 o 
   4  19  -3     4834.24     4757.14    119.86 o 
   5  19  -3    56306.21    59897.97   1204.69 o 
   6  19  -3     6688.39     7135.79    155.61 o 
   7  19  -3      815.84      918.83    107.51 o 
   8  19  -3     3685.92     3867.70    108.99 o 
   9  19  -3      992.96     1094.53    100.49 o 
  10  19  -3     2909.76     3060.65    120.63 o 
  11  19  -3     1095.40     1095.45    118.19 o 
  12  19  -3     2870.84     3092.80    160.36 o 
  13  19  -3    10114.70     9689.90    285.95 o 
  14  19  -3     1103.65     1023.95    111.60 o 
  15  19  -3    12344.00     8775.31    206.06 o 
   0  21  -3    10302.48    10841.79    204.93 o 
   1  21  -3     5812.06     6376.02    145.14 o 
   2  21  -3     8776.97     9482.69    174.89 o 
   3  21  -3     1991.03     2057.73    113.72 o 
   4  21  -3     1055.58     1174.48    108.74 o 
   5  21  -3     4666.27     4658.48    215.93 o 
   6  21  -3     4238.96     4072.67    131.86 o 
   7  21  -3     4808.13     4832.63    110.38 o 
   8  21  -3     3200.44     3211.13    121.71 o 
   9  21  -3     1242.14     1415.01    142.90 o 
  10  21  -3     4618.69     4819.74    226.87 o 
  11  21  -3     1078.43     1055.01    131.26 o 
  12  21  -3    10427.42    10049.44    400.54 o 
  13  21  -3     1105.27     1187.43    144.52 o 
   0  23  -3    32118.88    32831.84   1080.73 o 
   1  23  -3      605.00      688.70     94.89 o 
   2  23  -3     5868.49     6041.76    187.56 o 
   3  23  -3     1833.09     1773.42    105.51 o 
   4  23  -3      119.96      210.38     97.65 o 
   5  23  -3     2474.45     2415.57    152.54 o 
   6  23  -3     2231.77     2306.19    146.28 o 
   7  23  -3     3004.47     3279.35    138.73 o 
   8  23  -3     9745.20     9890.86    260.59 o 
   9  23  -3     1741.36     1497.94    121.24 o 
  10  23  -3    14722.17    13459.06    514.49 o 
  11  23  -3      576.82      365.03    115.60 o 
  12  23  -3     1854.98     1549.40    174.07 o 
   0  25  -3      538.15      596.27    168.56 o 
   1  25  -3     2373.96     2317.06    132.87 o 
   2  25  -3      197.34      116.81    112.47 o 
   3  25  -3     6219.64     6802.41    264.52 o 
   4  25  -3     5679.58     5799.45    326.77 o 
   5  25  -3    13271.58    13390.95    342.05 o 
   6  25  -3     1159.37     1132.85    125.32 o 
   7  25  -3     8859.78     8873.73    389.98 o 
   8  25  -3      321.26      134.22    135.74 o 
   9  25  -3      387.48      208.31    144.65 o 
  10  25  -3       98.97     -166.67    339.29 o 
   0  27  -3     3735.91     3207.97    406.09 o 
   1  27  -3      361.69      277.43    107.70 o 
   2  27  -3     1438.90     1251.23    114.93 o 
   3  27  -3     2812.05     2752.78    205.38 o 
   4  27  -3      273.67      362.17    120.54 o 
   5  27  -3    10228.94     8945.89    375.49 o 
   6  27  -3      113.77      116.49    146.85 o 
   7  27  -3      211.70      469.34    173.13 o 
   2   0  -2   116048.63   118717.04   1041.25 o 
   4   0  -2    29704.22    26846.74    519.03 o 
   6   0  -2    11286.38     9865.25    342.38 o 
   8   0  -2     7147.84     6857.39    140.62 o 
  10   0  -2    76167.65    76054.63   1326.04 o 
  12   0  -2    27657.00    25892.94    489.31 o 
  14   0  -2     4979.05     4894.13    134.41 o 
  16   0  -2     1316.79     1307.50    165.00 o 
  18   0  -2     9249.71     9224.70    499.62 o 
  20   0  -2     2762.17     1936.25    293.83 o 
   0   2  -2    69652.36    70738.19   1065.36 o 
   1   2  -2    96818.66    98594.48   2661.36 o 
   2   2  -2    29642.47    28397.83    308.02 o 
   3   2  -2    87902.05    87876.31   1065.33 o 
   4   2  -2    21057.15    18943.30    215.83 o 
   5   2  -2    28951.95    27530.31    245.83 o 
   6   2  -2    47045.73    44857.67    799.41 o 
   7   2  -2   112096.26   114307.60   1574.47 o 
   8   2  -2     4969.19     4256.67     88.78 o 
   9   2  -2    16945.13    15884.19    143.02 o 
  10   2  -2     5578.28     6069.23    664.57 o 
  11   2  -2    25279.17    25056.42    223.95 o 
  12   2  -2    36095.23    34323.11    557.07 o 
  13   2  -2     4440.36     4619.83    116.11 o 
  14   2  -2     7028.89     7485.36    114.47 o 
  15   2  -2     1157.80     1330.02     86.29 o 
  16   2  -2     5841.82     5820.90    226.81 o 
  17   2  -2    26405.49    26926.95    678.64 o 
  18   2  -2     1276.00     1437.80    132.06 o 
  19   2  -2     1128.22     1397.02    102.85 o 
  20   2  -2      467.94      542.30    126.03 o 
   0   4  -2    11551.27    10820.27    280.43 o 
   1   4  -2    16825.22    15769.99    278.33 o 
   2   4  -2    58348.18    57346.89    776.47 o 
   3   4  -2     6696.35     6389.05    115.33 o 
   4   4  -2    13042.18    12333.72    127.85 o 
   5   4  -2   149882.16   152815.20   1405.87 o 
   6   4  -2    19649.62    18806.69    300.67 o 
   7   4  -2    21014.72    20373.02    223.99 o 
   8   4  -2    18329.60    17733.96    133.42 o 
   9   4  -2    16246.03    15611.27    310.10 o 
  10   4  -2     2783.78     2677.42    118.07 o 
  11   4  -2    10392.40    10390.45    190.73 o 
  12   4  -2    15837.28    16382.66    221.34 o 
  13   4  -2    17879.01    23268.91   2860.40 o 
  14   4  -2     1554.70     1589.10    106.88 o 
  15   4  -2    20806.59    21365.63    295.26 o 
  16   4  -2     3868.58     3900.37    139.42 o 
  17   4  -2     9231.91     9479.42    308.83 o 
  18   4  -2     2269.35     2043.03    121.06 o 
  19   4  -2     2791.32     2392.04    106.85 o 
  20   4  -2       82.91     -121.15    121.15 o 
   0   6  -2    24006.73    22433.31    335.31 o 
   1   6  -2    19636.22    18701.46    245.39 o 
   2   6  -2    49455.52    48434.27    642.59 o 
   3   6  -2    39611.70    39125.33    523.99 o 
   4   6  -2    14515.64    13645.73    152.46 o 
   5   6  -2    20337.76    19096.35    291.10 o 
   6   6  -2    25633.95    24326.39    231.08 o 
   7   6  -2     7257.11     6826.12     99.08 o 
   8   6  -2     6041.11     5689.74     96.27 o 
   9   6  -2    32742.51    31686.94    342.14 o 
  10   6  -2    26650.76    26521.85    247.54 o 
  11   6  -2      820.84      891.09     80.45 o 
  12   6  -2    41403.92    41804.23    771.15 o 
  13   6  -2     7907.26     8383.42    149.09 o 
  14   6  -2     1112.60     1213.72     98.32 o 
  15   6  -2     2882.43     2832.76    135.25 o 
  16   6  -2     2955.74     2786.88    101.72 o 
  17   6  -2     1105.38     1272.90    188.53 o 
  18   6  -2      718.25      655.56    102.62 o 
  19   6  -2     5565.39     5146.60    189.18 o 
   0   8  -2    67736.26    64580.81   1797.74 o 
   1   8  -2    10854.07    10496.01    187.83 o 
   2   8  -2    64583.38    67339.40    878.72 o 
   3   8  -2    86932.73    89080.57   1237.94 o 
   4   8  -2    21623.80    21515.68    294.17 o 
   5   8  -2    17408.48    17254.33    196.95 o 
   6   8  -2    24119.02    23126.89    288.44 o 
   7   8  -2    71492.31    71325.72    913.52 o 
   8   8  -2    59640.40    59536.43    852.05 o 
   9   8  -2     5984.75     5608.14    106.61 o 
  10   8  -2    36679.12    36913.17    423.02 o 
  11   8  -2     9588.37     9688.16    250.79 o 
  12   8  -2      568.31      574.05    106.13 o 
  13   8  -2    12226.90    13188.83    267.64 o 
  14   8  -2     2716.08     2823.12    122.58 o 
  15   8  -2      569.17      769.30    110.46 o 
  16   8  -2     7384.29     7625.28    270.70 o 
  17   8  -2    10426.69    10918.84    273.96 o 
  18   8  -2     9697.64     9791.28    246.62 o 
  19   8  -2      535.07      526.61    104.67 o 
   0  10  -2    18077.60    17603.69    315.12 o 
   1  10  -2     1928.20     1807.97    133.38 o 
   2  10  -2     6231.31     5914.94    125.27 o 
   3  10  -2      564.27      572.30    102.27 o 
   4  10  -2    24614.58    22776.30    197.51 o 
   5  10  -2    76485.20    79265.48    869.08 o 
   6  10  -2     4300.60     4287.01     98.88 o 
   7  10  -2     5064.13     5041.77     91.28 o 
   8  10  -2     5683.45     5516.62     92.70 o 
   9  10  -2     2778.59     2928.50     76.85 o 
  10  10  -2    16053.46    15473.20    248.04 o 
  11  10  -2      440.11      441.72     94.57 o 
  12  10  -2     2836.93     3015.56    119.92 o 
  13  10  -2     5371.55     5347.52    102.97 o 
  14  10  -2    31758.77    32757.28   1023.18 o 
  15  10  -2     4584.46     4559.65    166.04 o 
  16  10  -2     1329.36     1332.11    137.11 o 
  17  10  -2     3610.96     3554.20    473.69 o 
  18  10  -2      991.79      908.45    122.48 o 
  19  10  -2      376.73      402.20    123.68 o 
   0  12  -2    17625.63    17314.00    505.09 o 
   1  12  -2     5406.92     5338.83    141.52 o 
   2  12  -2    29988.28    29180.75    487.68 o 
   3  12  -2    86496.31    90820.70    901.19 o 
   4  12  -2     1203.51     1205.10     98.22 o 
   5  12  -2    33913.66    33978.93    367.25 o 
   6  12  -2    12722.04    13021.95    255.40 o 
   7  12  -2    34327.66    34021.41    256.15 o 
   8  12  -2     9456.39     9397.44    143.15 o 
   9  12  -2     8662.54     8350.29    180.86 o 
  10  12  -2     6534.14     6641.13    157.21 o 
  11  12  -2     1573.19     1667.86    104.49 o 
  12  12  -2    17678.57    18394.20    289.98 o 
  13  12  -2    28789.02    29446.79    741.82 o 
  14  12  -2       67.88      277.89     90.56 o 
  15  12  -2     5806.86     6021.94    255.94 o 
  16  12  -2     3961.88     4257.22    330.92 o 
  17  12  -2     2094.34     1911.23    111.69 o 
  18  12  -2      466.65      384.61    116.51 o 
   0  14  -2    33091.85    34061.09    699.59 o 
   1  14  -2    41590.17    42142.01    718.33 o 
   2  14  -2    21751.31    22005.69    272.20 o 
   3  14  -2     6815.54     7008.88    122.09 o 
   4  14  -2     9653.77     9980.87    148.30 o 
   5  14  -2    24891.89    25207.15    334.27 o 
   6  14  -2     4815.76     5029.85    149.68 o 
   7  14  -2     2913.11     2802.61     94.26 o 
   8  14  -2    22991.53    22322.60    431.14 o 
   9  14  -2    41653.12    44979.90    467.43 o 
  10  14  -2    12694.78    13509.83    182.33 o 
  11  14  -2     3906.37     3931.17     97.46 o 
  12  14  -2     3109.79     3347.00    216.92 o 
  13  14  -2     1910.02     1910.09     82.94 o 
  14  14  -2     3189.32     3030.12    147.83 o 
  15  14  -2     7363.22     8135.89    218.46 o 
  16  14  -2     3277.08     3363.56    190.84 o 
  17  14  -2       83.32       93.77    113.43 o 
   0  16  -2     2506.78     2804.82    179.76 o 
   1  16  -2     3402.12     3566.49    105.13 o 
   2  16  -2    14247.72    14554.15    245.66 o 
   3  16  -2     2213.17     2154.82     99.41 o 
   4  16  -2    21644.77    21584.32    302.87 o 
   5  16  -2     6902.68     6894.95    137.22 o 
   6  16  -2      977.19     1033.11     84.02 o 
   7  16  -2     1443.69     1319.08    108.59 o 
   8  16  -2    22612.53    24362.33    241.53 o 
   9  16  -2     1769.34     2125.21    146.99 o 
  10  16  -2     2068.41     2236.38    107.21 o 
  11  16  -2      828.05      866.44     88.53 o 
  12  16  -2     4681.63     4589.08    208.06 o 
  13  16  -2     1870.73     1651.20     98.02 o 
  14  16  -2     8480.63     8671.22    235.85 o 
  15  16  -2      747.74      720.15    179.81 o 
  16  16  -2     2597.81     2215.89    189.72 o 
  17  16  -2      394.85      120.08    302.70 o 
   0  18  -2    53214.86    54624.01    592.54 o 
   1  18  -2     6304.70     6089.00    101.86 o 
   2  18  -2     3465.96     3415.73     92.06 o 
   3  18  -2    18826.83    20088.95    364.61 o 
   4  18  -2    38588.67    41407.18    442.49 o 
   5  18  -2     1399.35     1605.00    122.13 o 
   6  18  -2    18869.56    19621.18    335.01 o 
   7  18  -2    18220.20    19042.26    238.02 o 
   8  18  -2     2867.65     3324.38    226.40 o 
   9  18  -2    17169.34    17963.45    313.78 o 
  10  18  -2    11628.49    12120.53    238.23 o 
  11  18  -2     2746.69     2581.25    122.81 o 
  12  18  -2     2021.77     2022.57    177.04 o 
  13  18  -2     5875.91     5864.92    200.65 o 
  14  18  -2    11973.65    12391.85    522.38 o 
  15  18  -2      581.24      480.13    117.02 o 
  16  18  -2     2707.89     2206.82    373.30 o 
   0  20  -2    20044.40    21468.30    321.46 o 
   1  20  -2    21599.87    22870.78    479.09 o 
   2  20  -2     4722.04     4893.42    148.41 o 
   3  20  -2     5970.31     6398.15    116.91 o 
   4  20  -2     9670.47    10391.55    221.21 o 
   5  20  -2     2787.84     3208.21    138.38 o 
   6  20  -2     7144.52     7251.37    234.02 o 
   7  20  -2     2253.47     2303.78    160.91 o 
   8  20  -2     1186.37     1347.07    109.90 o 
   9  20  -2    25406.00    26468.53    447.66 o 
  10  20  -2     2568.38     2671.42    106.85 o 
  11  20  -2      654.22      972.38    123.18 o 
  12  20  -2      796.89      931.05    157.60 o 
  13  20  -2     1550.20     1545.30    164.15 o 
  14  20  -2     4459.85     3225.65    215.42 o 
   0  22  -2      214.19      339.73    137.95 o 
   1  22  -2    10829.23    11026.49    214.40 o 
   2  22  -2     4195.56     4397.91    124.01 o 
   3  22  -2     1089.88     1143.88     99.72 o 
   4  22  -2    15950.05    16194.74    368.84 o 
   5  22  -2     1506.95     1606.19    110.03 o 
   6  22  -2     3283.00     3749.66    225.82 o 
   7  22  -2     4682.85     4497.37    243.39 o 
   8  22  -2     5794.63     5931.05    169.65 o 
   9  22  -2     5034.88     5255.63    204.64 o 
  10  22  -2      270.78       49.64    160.77 o 
  11  22  -2     5404.62     4647.49    130.89 o 
  12  22  -2     2606.88     2388.90    151.35 o 
  13  22  -2      771.37      977.58    170.98 o 
   0  24  -2     4055.55     4002.56    204.58 o 
   1  24  -2    21396.82    22724.52    353.87 o 
   2  24  -2     1256.58     1278.27     94.31 o 
   3  24  -2     1035.20     1103.57    106.60 o 
   4  24  -2    10195.30    10061.58    188.73 o 
   5  24  -2    11927.73    12717.58    163.08 o 
   6  24  -2     3272.98     3342.68    233.58 o 
   7  24  -2     1097.80      907.10    125.11 o 
   8  24  -2     1830.03     1820.32    130.08 o 
   9  24  -2    12640.86    12755.24    404.42 o 
  10  24  -2     1339.45     1161.00    132.03 o 
  11  24  -2     1156.55      852.53    140.66 o 
   0  26  -2     6462.00     6114.89    403.58 o 
   1  26  -2     6382.92     6163.54    174.07 o 
   2  26  -2     2213.76     2316.91    115.21 o 
   3  26  -2     3307.69     3543.13    181.03 o 
   4  26  -2      468.82      341.08    112.73 o 
   5  26  -2      157.07      -52.64    143.93 o 
   6  26  -2      361.84      272.97    135.11 o 
   7  26  -2     1308.30      810.69    131.05 o 
   8  26  -2      260.71       77.94    127.56 o 
   9  26  -2     3414.69     3000.66    147.67 o 
   0  28  -2     7408.28     6489.95    616.11 o 
   1  28  -2     1029.60      465.41    133.72 o 
   2  28  -2      885.74      793.21    115.35 o 
   3  28  -2     1065.55      846.64    117.09 o 
   4  28  -2     9246.98     7722.68    204.14 o 
   5  28  -2     5976.78     5922.38    404.15 o 
   6  28  -2     4784.78     3888.78    261.69 o 
   0   1  -1    17225.78    15293.08    499.42 o 
   1   1  -1    38117.37    35183.36    533.44 o 
   2   1  -1    36674.77    33175.05    262.76 o 
   3   1  -1    23482.25    20999.70    342.30 o 
   4   1  -1    72704.70    71222.70    868.40 o 
   5   1  -1    26231.19    24471.39    176.02 o 
   6   1  -1     8525.53     7798.02    110.09 o 
   7   1  -1    10670.01    10214.81    127.21 o 
   8   1  -1    35806.48    33632.46    666.74 o 
   9   1  -1    25177.80    24366.09    413.61 o 
  10   1  -1      834.60      853.53     73.32 o 
  11   1  -1     6863.23     6808.13    109.44 o 
  12   1  -1     4504.93     4318.34    105.98 o 
  13   1  -1     6916.70     6754.89    119.18 o 
  14   1  -1    33049.68    34695.91    521.20 o 
  15   1  -1     3878.09     4026.75    116.23 o 
  16   1  -1     3395.05     3724.28    122.54 o 
  17   1  -1     2741.92     2750.32     91.29 o 
  18   1  -1     5845.95     5880.35    160.84 o 
  19   1  -1     5455.83     5417.45    168.75 o 
  20   1  -1      182.90      311.50    104.04 o 
   0   3  -1     7532.04     7054.28    325.57 o 
   1   3  -1    32245.63    30808.85    655.16 o 
   2   3  -1     1259.32     1160.41    105.39 o 
   3   3  -1    50714.10    47803.07    366.64 o 
   4   3  -1     2005.85     1912.03     91.27 o 
   5   3  -1    13381.11    12886.59    125.46 o 
   6   3  -1     8955.69     8376.94    117.65 o 
   7   3  -1    33078.30    33089.82    545.53 o 
   8   3  -1     3054.12     3051.14     95.19 o 
   9   3  -1    88785.76    89170.83   1287.81 o 
  10   3  -1     5113.22     5098.51     94.81 o 
  11   3  -1     3560.42     3624.86     95.74 o 
  12   3  -1     5443.28     5990.05    626.51 o 
  13   3  -1    16533.27    17523.13    288.76 o 
  14   3  -1       86.16      137.05    104.42 o 
  15   3  -1      314.10      373.82     77.67 o 
  16   3  -1     2115.90     2127.91    140.80 o 
  17   3  -1     2344.37     2256.92    111.93 o 
  18   3  -1     2193.70     1856.07    121.74 o 
  19   3  -1    15178.28    14781.90    496.05 o 
  20   3  -1       74.36       54.91    159.55 o 
   0   5  -1    39344.45    40414.54   1615.43 o 
   1   5  -1    12995.38    12574.33    299.74 o 
   2   5  -1   117598.38   121046.27    929.46 o 
   3   5  -1    33601.71    32582.66    289.96 o 
   4   5  -1    37383.77    35634.82    475.08 o 
   5   5  -1    13893.81    12779.54    124.41 o 
   6   5  -1     6564.25     5596.91    103.09 o 
   7   5  -1     1265.26     1302.17     82.69 o 
   8   5  -1    28621.75    27205.56    152.06 o 
   9   5  -1    22492.08    22073.14    460.80 o 
  10   5  -1     4650.07     4837.82    107.78 o 
  11   5  -1        7.83      -25.09     76.76 o 
  12   5  -1    18087.88    17859.47    268.02 o 
  13   5  -1    16122.83    16809.98    397.52 o 
  14   5  -1    24157.55    25204.56    493.04 o 
  15   5  -1     1391.96     1707.96    105.49 o 
  16   5  -1     4647.96     4594.59     99.41 o 
  17   5  -1     1125.40      998.11    100.83 o 
  18   5  -1     1496.02     1274.99    141.82 o 
  19   5  -1     3453.18     2962.89    198.59 o 
  20   5  -1      676.90      676.55    121.52 o 
   0   7  -1    11122.17    10641.11    268.73 o 
   1   7  -1    33018.78    32942.07    600.35 o 
   2   7  -1    36673.73    35826.68    319.40 o 
   3   7  -1    15330.55    15051.21    240.73 o 
   4   7  -1   110692.98   115030.90   1715.80 o 
   5   7  -1    37903.50    36842.39    435.94 o 
   6   7  -1    10386.01     9902.48    105.70 o 
   7   7  -1    22974.79    21912.40    243.16 o 
   8   7  -1    23637.22    22606.90    247.47 o 
   9   7  -1     3590.16     3219.54     85.82 o 
  10   7  -1     3425.22     3230.56     94.80 o 
  11   7  -1     2285.24     1996.79    102.70 o 
  12   7  -1     1817.59     1934.61    106.14 o 
  13   7  -1     5398.33     5709.27    106.04 o 
  14   7  -1    21577.37    23125.85    508.02 o 
  15   7  -1     3527.59     3582.91    103.91 o 
  16   7  -1     1040.57      857.42    104.78 o 
  17   7  -1     4874.16     5188.45    142.71 o 
  18   7  -1     2763.94     2795.58    204.72 o 
  19   7  -1      544.88      395.52     94.05 o 
   0   9  -1    69197.05    67369.63   2081.27 o 
   1   9  -1    36827.90    35803.59    639.90 o 
   2   9  -1      533.67      465.83    104.93 o 
   3   9  -1     6716.43     6077.24    120.19 o 
   4   9  -1     5655.51     5650.17    139.19 o 
   5   9  -1     1828.25     1713.40     94.78 o 
   6   9  -1     4161.95     3970.21     87.53 o 
   7   9  -1     6723.66     5895.52    129.51 o 
   8   9  -1    14398.26    14455.67    218.62 o 
   9   9  -1    30087.31    28964.38    291.33 o 
  10   9  -1    30522.76    30691.48    408.75 o 
  11   9  -1     5269.79     5135.30    112.73 o 
  12   9  -1     6127.06     6146.80    168.16 o 
  13   9  -1     1393.49     1519.24    111.13 o 
  14   9  -1     2546.70     2413.90    148.18 o 
  15   9  -1      722.42      921.63    120.42 o 
  16   9  -1      625.86      549.77    149.08 o 
  17   9  -1      924.67      756.48    157.79 o 
  18   9  -1     5446.98     5727.54    213.86 o 
  19   9  -1     8230.35     7346.19    286.40 o 
   0  11  -1    30108.25    30488.93   1108.44 o 
   1  11  -1    26340.05    25299.59    260.23 o 
   2  11  -1    44703.59    45399.32    590.35 o 
   3  11  -1    18358.11    17395.87    218.05 o 
   4  11  -1     1540.17     1637.53     98.34 o 
   5  11  -1    30471.46    28592.32    449.46 o 
   6  11  -1     3398.93     3302.73    110.74 o 
   7  11  -1     9307.40     8757.83    161.74 o 
   8  11  -1    10398.40    10613.38    159.99 o 
   9  11  -1     6673.96     6469.31     89.41 o 
  10  11  -1    12191.19    12092.43    162.72 o 
  11  11  -1    13439.24    13723.62    189.21 o 
  12  11  -1    15200.68    15826.23    267.73 o 
  13  11  -1    33423.85    35526.11    174.08 o 
  14  11  -1     1084.40      886.90     92.06 o 
  15  11  -1     8122.10     8394.42    190.48 o 
  16  11  -1     2716.03     3315.06    260.31 o 
  17  11  -1     3676.37     3676.73    184.79 o 
  18  11  -1       84.76      195.21    111.41 o 
  19  11  -1     1189.81     1158.15    166.28 o 
   0  13  -1    19954.50    19686.84    509.36 o 
   1  13  -1     3080.56     3255.96    107.86 o 
   2  13  -1     4396.54     4282.42    111.98 o 
   3  13  -1     1493.77     1632.53    110.12 o 
   4  13  -1    13893.59    13285.61    367.86 o 
   5  13  -1    70501.94    70957.53   1013.40 o 
   6  13  -1    13185.07    13034.79    119.06 o 
   7  13  -1    13603.75    13892.64    153.38 o 
   8  13  -1     2028.85     1980.18     77.28 o 
   9  13  -1      790.37      731.35     73.88 o 
  10  13  -1     3710.22     3989.58    103.53 o 
  11  13  -1      136.50      139.17     92.87 o 
  12  13  -1     1457.25     1570.06     93.22 o 
  13  13  -1     6318.29     6592.20     97.20 o 
  14  13  -1    12651.62    12786.38    357.12 o 
  15  13  -1    11239.93    11339.31    411.65 o 
  16  13  -1      169.82      361.83    116.16 o 
  17  13  -1     6914.48     5914.62    351.85 o 
  18  13  -1     1431.20     1109.86    134.45 o 
   0  15  -1   115242.89   122049.53   3523.19 o 
   1  15  -1     3360.75     3295.18    109.57 o 
   2  15  -1    10976.72    10354.02    153.75 o 
   3  15  -1    22448.00    22676.80    268.12 o 
   4  15  -1     4589.68     4664.74    167.70 o 
   5  15  -1     5524.57     5423.57    113.64 o 
   6  15  -1     3062.71     2979.26     99.90 o 
   7  15  -1    20512.75    20462.53    329.04 o 
   8  15  -1     6885.25     7002.52    170.27 o 
   9  15  -1     2702.32     2818.05    112.40 o 
  10  15  -1    22132.50    23761.43    367.29 o 
  11  15  -1     2542.77     2405.12     92.45 o 
  12  15  -1    11144.62    11106.81    190.88 o 
  13  15  -1      737.82      793.43     85.12 o 
  14  15  -1      647.28      655.58     98.92 o 
  15  15  -1     1462.37     1474.63    126.48 o 
  16  15  -1      304.80      204.06    197.28 o 
  17  15  -1     4320.88     3298.69    121.41 o 
   0  17  -1    54866.17    56633.53    877.35 o 
   1  17  -1     6592.69     6706.39    112.52 o 
   2  17  -1     3389.32     3385.04    103.80 o 
   3  17  -1     6879.88     6875.22    128.36 o 
   4  17  -1     7014.18     7008.97    118.45 o 
   5  17  -1    10320.04    10005.34    169.58 o 
   6  17  -1     9403.31     9694.92    128.54 o 
   7  17  -1     9788.96    10352.95    182.40 o 
   8  17  -1     1851.16     1836.75    111.26 o 
   9  17  -1     5271.93     5892.15    134.46 o 
  10  17  -1    22450.67    23783.70    345.41 o 
  11  17  -1     3784.89     3920.14    204.42 o 
  12  17  -1    12913.10    14009.14    310.89 o 
  13  17  -1     1985.57     1693.00     93.90 o 
  14  17  -1     2593.78     2879.13    111.00 o 
  15  17  -1     1412.58     1286.80    118.50 o 
  16  17  -1     1536.47     1429.94    138.70 o 
   0  19  -1     2898.51     3043.59    172.19 o 
   1  19  -1     2619.72     2950.95    123.57 o 
   2  19  -1     1678.01     1629.72    112.06 o 
   3  19  -1     1461.82     1549.24    139.76 o 
   4  19  -1     1988.90     2050.42    115.27 o 
   5  19  -1    32890.66    34857.46    422.66 o 
   6  19  -1     2584.01     2547.45    140.81 o 
   7  19  -1     6599.58     6859.69    224.37 o 
   8  19  -1     1833.60     1851.58    107.47 o 
   9  19  -1     6044.13     5444.07    184.25 o 
  10  19  -1      589.08      789.94     93.50 o 
  11  19  -1     2538.20     2492.92    114.08 o 
  12  19  -1     1539.39     1775.89    115.55 o 
  13  19  -1     1202.49     1050.61    145.73 o 
  14  19  -1      814.35      555.69    110.54 o 
  15  19  -1     8003.64     6985.57    415.94 o 
   0  21  -1     8451.47     9116.16    321.99 o 
   1  21  -1     4563.58     5233.53    143.07 o 
   2  21  -1     6987.16     7120.12    200.95 o 
   3  21  -1     3608.32     3824.77    122.82 o 
   4  21  -1     2712.59     2938.83    107.60 o 
   5  21  -1    10493.92    10899.82    283.26 o 
   6  21  -1     6978.93     7026.03    142.07 o 
   7  21  -1     4858.76     5103.79    140.34 o 
   8  21  -1      215.70      282.48    104.07 o 
   9  21  -1     5663.03     5917.49    161.96 o 
  10  21  -1     5278.93     5491.31    150.25 o 
  11  21  -1     2668.66     2853.24    129.80 o 
  12  21  -1    10325.06    10306.61    200.48 o 
  13  21  -1     1980.45     1650.42    123.31 o 
  14  21  -1      463.79      544.93    124.81 o 
   0  23  -1    53941.43    56494.34   1815.43 o 
   1  23  -1     3612.20     3601.12    172.77 o 
   2  23  -1     1220.20     1421.49    137.18 o 
   3  23  -1      343.51      363.37    108.33 o 
   4  23  -1     4301.11     4692.42    208.68 o 
   5  23  -1     8195.78     8928.04    216.04 o 
   6  23  -1     4435.83     4011.11    105.71 o 
   7  23  -1     1791.42     1663.40    103.43 o 
   8  23  -1     2684.82     2854.56    138.37 o 
   9  23  -1     3374.95     3507.27    149.07 o 
  10  23  -1    16342.73    16387.41    650.17 o 
  11  23  -1      242.65       82.41    115.32 o 
  12  23  -1     2998.63     2698.77    186.77 o 
  13  23  -1      342.55      646.02    253.28 o 
   0  25  -1      549.38      415.30    140.42 o 
   1  25  -1     5428.66     5745.99    229.37 o 
   2  25  -1       67.02       76.89     92.85 o 
   3  25  -1     4395.33     4436.36    204.59 o 
   4  25  -1     4363.02     4346.97    138.31 o 
   5  25  -1     6096.69     6305.96    337.69 o 
   6  25  -1     3828.26     3920.77    138.83 o 
   7  25  -1    13280.79    13537.11    512.31 o 
   8  25  -1      274.20      205.88    136.93 o 
   9  25  -1     2709.32     2799.15    161.92 o 
  10  25  -1      100.67       51.90    117.51 o 
  11  25  -1     2912.35     2782.90    224.85 o 
   0  27  -1     7152.84     7847.69    426.44 o 
   1  27  -1      909.45     1103.36    117.88 o 
   2  27  -1     4995.67     5242.36    299.58 o 
   3  27  -1     3831.25     3677.97    232.71 o 
   4  27  -1     3624.18     3199.31    242.54 o 
   5  27  -1     7667.97     7991.32    160.98 o 
   6  27  -1     1398.33     1253.23    162.70 o 
   7  27  -1      303.94       60.34    119.64 o 
   8  27  -1     1945.58     1972.18    186.09 o 
   0  29  -1     1170.34     1044.57    166.31 o 
   1  29  -1     2368.34     2227.82    159.44 o 
   2  29  -1     3101.98     2911.44    255.69 o 
   3  29  -1     1735.49     1568.43    133.04 o 
   4  29  -1     3617.77     3350.00    254.07 o 
   2   0   0    46991.09    43034.68   1876.59 o 
   6   0   0    82125.52    80845.88   2295.04 o 
   8   0   0    59633.32    55370.40    977.77 o 
  10   0   0   222484.72   230767.41   5665.79 o 
  12   0   0       52.69      131.67    120.73 o 
  14   0   0    19421.50    20714.75    186.46 o 
  16   0   0     7536.24     7752.02    499.16 o 
  18   0   0    39710.82    43089.60   1112.35 o 
  20   0   0    17750.74    15054.80   1996.15 o 
   2   2   0     9925.37     9503.06    162.52 o 
   3   2   0      853.47      630.10     87.27 o 
   4   2   0    67076.75    61915.61    618.19 o 
   5   2   0    53863.80    50543.84    579.76 o 
   6   2   0   113691.09   114450.33   1668.93 o 
   7   2   0    64103.86    63465.66   1013.20 o 
   8   2   0    23400.45    24627.52    148.96 o 
   9   2   0      366.96      294.31     81.36 o 
  10   2   0      788.42     1078.20     84.68 o 
  11   2   0     8965.08     9028.78     98.55 o 
  12   2   0    52592.61    52101.05    987.08 o 
  13   2   0      813.88      880.78     89.16 o 
  14   2   0    17208.72    16986.18    287.65 o 
  15   2   0     6411.34     6632.29    128.83 o 
  16   2   0    18017.40    17694.18    245.59 o 
  17   2   0    17701.15    17834.59    281.51 o 
  18   2   0      127.05      216.73    103.46 o 
  19   2   0      446.47      408.41    112.97 o 
  20   2   0      340.82      174.38     99.58 o 
   0   4   0    17796.34    16617.44    354.99 o 
   1   4   0     8151.66     7327.56    162.78 o 
   2   4   0    12942.59    11871.65    230.81 o 
   3   4   0    61511.05    59468.18    273.66 o 
   4   4   0     7617.11     6886.39    122.95 o 
   5   4   0   241778.64   260539.25   2222.60 o 
   6   4   0     2969.32     2712.92     88.62 o 
   7   4   0    11128.60    11114.54    411.02 o 
   8   4   0       18.21       11.86     84.60 o 
   9   4   0    11125.23    10465.63    151.59 o 
  10   4   0    13450.65    13401.99    504.97 o 
  11   4   0    10023.03     9732.21    148.34 o 
  12   4   0      896.40      879.00     77.51 o 
  13   4   0    48445.64    51753.93   1032.51 o 
  14   4   0     3149.09     3193.36    103.97 o 
  15   4   0    53033.15    55687.07    883.39 o 
  16   4   0       14.33      123.12    104.13 o 
  17   4   0     2096.41     2109.01     82.83 o 
  18   4   0      289.67      342.75    108.31 o 
  19   4   0     1407.89     1196.71    128.87 o 
  20   4   0      300.29      157.66    123.65 o 
   0   6   0   155359.06   160100.95   6420.56 o 
   1   6   0   253888.72   275349.41   4742.18 o 
   2   6   0    44633.82    42233.72    757.00 o 
   3   6   0    45784.73    45038.11    747.77 o 
   4   6   0     5556.34     4971.35     99.72 o 
   5   6   0    28661.83    26639.56    159.08 o 
   6   6   0     6355.04     6134.29     98.84 o 
   7   6   0    26974.33    25897.61    427.01 o 
   8   6   0      293.70      345.74     80.00 o 
   9   6   0    99047.27    98940.41    909.85 o 
  10   6   0    44472.21    43197.57    397.92 o 
  11   6   0     8762.35     8755.00    124.92 o 
  12   6   0    22741.04    22231.35    366.75 o 
  13   6   0     5596.96     5948.34    108.27 o 
  14   6   0       11.48      -19.17     92.84 o 
  15   6   0     6115.99     6360.16    197.66 o 
  16   6   0     2863.26     3020.42    106.67 o 
  17   6   0     8079.58     8822.89    290.89 o 
  18   6   0     3476.31     3277.73    141.51 o 
  19   6   0    18010.86    16016.83    412.66 o 
  20   6   0      297.75      245.02    114.93 o 
   0   8   0   102893.44   103012.72   1323.35 o 
   1   8   0     1285.13     1238.55    142.28 o 
   2   8   0    26664.79    26158.22    567.51 o 
   3   8   0    21265.74    19593.34    273.54 o 
   4   8   0    30766.66    32280.12    897.32 o 
   5   8   0    21982.29    21595.76    309.54 o 
   6   8   0      342.05      624.52    120.21 o 
   7   8   0    53958.03    53891.87    563.49 o 
   8   8   0    31251.91    30066.21    142.79 o 
   9   8   0      558.73      442.51     74.19 o 
  10   8   0    34873.49    34814.74    513.16 o 
  11   8   0     2355.70     2492.45     85.98 o 
  12   8   0      244.00      103.83    106.47 o 
  13   8   0     4163.16     4454.56    138.36 o 
  14   8   0      522.39      609.84    100.08 o 
  15   8   0     1828.48     1811.55     96.54 o 
  16   8   0     2153.14     1926.91    126.86 o 
  17   8   0    10357.60    11945.93    619.98 o 
  18   8   0     6770.35     6708.34    138.71 o 
  19   8   0      506.99      300.35    109.38 o 
   0  10   0    99392.27   102783.28   2380.26 o 
   1  10   0    21606.85    21530.50    241.80 o 
   2  10   0    16527.14    16059.88    153.39 o 
   3  10   0     2350.92     2662.82    100.82 o 
   4  10   0   174843.17   181420.70   2882.26 o 
   5  10   0    17154.75    16326.82    204.10 o 
   6  10   0   114779.56   117154.13    715.28 o 
   7  10   0    25261.02    24726.03    407.04 o 
   8  10   0    14391.52    14051.09    268.29 o 
   9  10   0     6256.95     6414.60    110.97 o 
  10  10   0    45419.61    45816.41    724.74 o 
  11  10   0     1339.99     1135.20     83.74 o 
  12  10   0     3030.42     2827.36    110.12 o 
  13  10   0     2142.95     2169.48    100.05 o 
  14  10   0    82385.04    90428.97   2418.30 o 
  15  10   0     4214.30     4504.72    197.04 o 
  16  10   0     3799.78     3314.27    129.88 o 
  17  10   0    10849.45    10916.92    394.63 o 
  18  10   0     3276.18     2736.15    222.45 o 
  19  10   0     1993.14     1444.50    154.50 o 
   0  12   0      152.52      306.40    147.73 o 
   1  12   0    14111.91    13969.68    339.00 o 
   2  12   0   153967.72   161476.16   1747.00 o 
   3  12   0    28767.95    28205.81    501.80 o 
   4  12   0    10867.82     9606.57    174.60 o 
   5  12   0     3006.03     2635.17     95.85 o 
   6  12   0    25590.69    26084.48    320.60 o 
   7  12   0     8502.91     8482.21    188.67 o 
   8  12   0    31110.99    29501.39    447.30 o 
   9  12   0     7247.76     7138.54    152.17 o 
  10  12   0        9.05      146.17     78.59 o 
  11  12   0       99.65      195.04     87.94 o 
  12  12   0    34888.54    35776.40    464.75 o 
  13  12   0    32764.00    33558.10    657.34 o 
  14  12   0     1530.34     1363.46     93.87 o 
  15  12   0     2634.88     2683.90    149.87 o 
  16  12   0     9925.54    10766.08    428.10 o 
  17  12   0      190.35      293.58    113.46 o 
  18  12   0      260.81      386.45    105.62 o 
   0  14   0     2372.82     2331.76    164.49 o 
   1  14   0    65762.34    68499.98    811.53 o 
   2  14   0     2462.49     2753.05    117.68 o 
   3  14   0     3943.30     4380.87    105.86 o 
   4  14   0    36036.20    37625.68    569.85 o 
   5  14   0    23262.66    23518.33    346.59 o 
   6  14   0     6612.04     6923.06    104.77 o 
   7  14   0     2310.82     2337.00     85.27 o 
   8  14   0     2479.41     2571.84     86.05 o 
   9  14   0    50439.59    53663.34   1102.07 o 
  10  14   0      932.83     1062.81     91.34 o 
  11  14   0     2236.58     2273.59    107.28 o 
  12  14   0      624.35      637.57     92.23 o 
  13  14   0      201.89      137.14     84.22 o 
  14  14   0    11318.20    10679.66    200.19 o 
  15  14   0     9069.76     9545.05    235.94 o 
  16  14   0       34.02      155.11    110.43 o 
  17  14   0      485.29      504.83    104.16 o 
  18  14   0     1450.81     1104.27    185.71 o 
   0  16   0     5900.80     6113.75    240.86 o 
   1  16   0    42811.98    44545.82    698.32 o 
   2  16   0    36951.62    38146.06    587.46 o 
   3  16   0    19380.08    18628.22    247.64 o 
   4  16   0    15656.51    15747.63    331.41 o 
   5  16   0    21028.09    21789.09    365.07 o 
   6  16   0        4.55      -96.74     96.74 o 
   7  16   0    43829.00    42832.12    754.69 o 
   8  16   0    29695.79    32563.74    469.83 o 
   9  16   0    29200.70    32379.29    604.48 o 
  10  16   0     1781.45     1838.67     94.37 o 
  11  16   0    15726.19    16010.40    296.74 o 
  12  16   0     5459.30     5324.02    136.27 o 
  13  16   0    13291.12    13504.64    351.31 o 
  14  16   0     9214.34     9825.98    200.92 o 
  15  16   0     4528.86     4713.71    271.24 o 
  16  16   0     4318.65     3780.74    247.05 o 
  17  16   0     9867.68     9815.08    224.64 o 
   0  18   0    11398.06    11534.39    274.82 o 
   1  18   0       97.88      108.97     86.81 o 
   2  18   0    16397.92    16172.17    258.50 o 
   3  18   0    32821.82    33096.82    434.75 o 
   4  18   0     8551.51     9080.80    181.03 o 
   5  18   0      946.55     1089.79    113.56 o 
   6  18   0     5927.92     6181.79    232.69 o 
   7  18   0    10769.76    11262.65    218.22 o 
   8  18   0     3489.37     3538.87    140.57 o 
   9  18   0    17561.76    18177.50    303.10 o 
  10  18   0     1189.72     1224.18     93.71 o 
  11  18   0     1573.82     1608.84    100.18 o 
  12  18   0       36.58       64.60     89.84 o 
  13  18   0     7445.95     7896.11    248.54 o 
  14  18   0     5669.97     5540.92    233.17 o 
  15  18   0      478.21      516.50    110.32 o 
  16  18   0      148.43      211.30    137.16 o 
   0  20   0    30491.05    32196.14    641.17 o 
   1  20   0      226.33      323.30    105.39 o 
   2  20   0      270.84      243.09    110.54 o 
   3  20   0    28484.06    31334.23    596.13 o 
   4  20   0    24789.06    26518.92    614.37 o 
   5  20   0     3065.35     3388.35    114.79 o 
   6  20   0    11199.24    11175.50    256.56 o 
   7  20   0    10714.90    11066.63    241.50 o 
   8  20   0     1414.62     1428.38    142.84 o 
   9  20   0    11943.93    11865.33    296.14 o 
  10  20   0     6677.84     6549.08    136.29 o 
  11  20   0     1525.12     1470.46    161.57 o 
  12  20   0     2284.33     2212.16    161.62 o 
  13  20   0    10145.17     9663.89    301.19 o 
  14  20   0     8751.42     7904.16    605.62 o 
  15  20   0      283.33      130.55    130.57 o 
   0  22   0    16185.89    16917.10    310.51 o 
   1  22   0     2171.88     2346.71    121.51 o 
   2  22   0    36400.93    38787.29    763.70 o 
   3  22   0       92.28       93.55    129.27 o 
   4  22   0      242.62      230.89    103.76 o 
   5  22   0        7.15      -90.26    102.11 o 
   6  22   0     3387.98     3279.48    208.10 o 
   7  22   0     3352.30     3463.87    152.63 o 
   8  22   0    27197.04    29323.71    588.76 o 
   9  22   0     2698.13     2710.92    151.34 o 
  10  22   0     3906.99     3976.55    143.68 o 
  11  22   0     1412.40     1199.09    122.65 o 
  12  22   0     6961.26     6605.59    305.69 o 
  13  22   0       52.61      237.18    146.81 o 
  14  22   0     2023.52     1264.15    197.92 o 
   0  24   0     4691.94     4963.93    156.05 o 
   1  24   0     8386.27     9127.31    159.66 o 
   2  24   0     5033.70     4980.86    136.56 o 
   3  24   0      587.05      537.89     98.46 o 
   4  24   0     2340.08     2477.17    127.34 o 
   5  24   0     4282.99     4657.36    116.11 o 
   6  24   0      556.71      795.63    132.36 o 
   7  24   0      152.05      -17.50    138.75 o 
   8  24   0     7224.71     7226.89    193.35 o 
   9  24   0     9853.96     9913.81    312.58 o 
  10  24   0     1115.54     1243.38    196.55 o 
  11  24   0      803.35      609.46    122.33 o 
  12  24   0       85.35      118.86    191.61 o 
   0  26   0       51.21       91.95    147.09 o 
   1  26   0     1517.05     1827.41    161.22 o 
   2  26   0     9919.33    10392.20    203.09 o 
   3  26   0    20200.59    21703.17    451.63 o 
   4  26   0     1335.95     1750.37    173.63 o 
   5  26   0    10343.28    10003.51    277.75 o 
   6  26   0     6296.67     6319.48    157.85 o 
   7  26   0     9076.91     8994.29    476.11 o 
   8  26   0     2938.43     2718.52    217.68 o 
   9  26   0      119.22       53.73    113.31 o 
  10  26   0       15.64       23.06    151.69 o 
   0  28   0     1278.33      986.32    382.40 o 
   1  28   0     4439.17     4272.94    392.99 o 
   2  28   0     1017.45      829.91    158.99 o 
   3  28   0     1698.21     1158.49    159.82 o 
   4  28   0     3084.48     2467.82    193.85 o 
   5  28   0     1355.25     1341.44    149.20 o 
   6  28   0      828.64      870.73    148.80 o 
   7  28   0     4126.10     3406.44    213.56 o 
   0   1   1    19697.64    17217.37    508.44 o 
   1   1   1    33197.32    30250.22    618.62 o 
   2   1   1    35573.14    31874.39    376.64 o 
   3   1   1    26867.34    25082.91    539.33 o 
   4   1   1    74480.96    72842.49    858.44 o 
   5   1   1    25892.43    24033.10    371.50 o 
   6   1   1     8203.85     7290.48    160.24 o 
   7   1   1     6811.09     6052.31    127.59 o 
   8   1   1    35511.34    32468.56    157.89 o 
   9   1   1    25852.58    25458.88    352.69 o 
  10   1   1     1210.88     1143.51     75.17 o 
  11   1   1     5255.48     5028.98     89.60 o 
  12   1   1     4199.58     4120.19    108.99 o 
  13   1   1     6705.44     6245.71     95.43 o 
  14   1   1    32860.45    34528.36    476.69 o 
  15   1   1     3240.51     2981.06    118.58 o 
  16   1   1     3204.80     3243.36     95.03 o 
  17   1   1     2259.47     2100.74     86.30 o 
  18   1   1     6348.86     6674.24    206.50 o 
  19   1   1     5217.83     5124.75    156.73 o 
  20   1   1      235.59      157.63    109.40 o 
   0   3   1    10197.91     9833.26    356.62 o 
   1   3   1    28224.02    26411.65    541.28 o 
   2   3   1     1062.74     1084.56    137.58 o 
   3   3   1    55744.46    53590.45    355.71 o 
   4   3   1     1839.35     1727.51    105.76 o 
   5   3   1    15764.40    15054.86    176.25 o 
   6   3   1     8927.50     8391.95    112.51 o 
   7   3   1    30538.89    30568.74    733.53 o 
   8   3   1     3315.64     3338.76    122.72 o 
   9   3   1    90575.80    93240.20   1946.59 o 
  10   3   1     5527.61     5293.56     97.48 o 
  11   3   1     3526.28     3327.71     96.54 o 
  12   3   1     5225.71     4842.74    103.62 o 
  13   3   1    16017.78    16808.85    276.86 o 
  14   3   1       80.18      157.98    104.10 o 
  15   3   1      562.54      529.52     85.48 o 
  16   3   1     2089.78     1860.38     88.49 o 
  17   3   1     1756.72     1713.50     86.31 o 
  18   3   1     2152.07     2246.83    152.40 o 
  19   3   1    15928.75    15563.03    516.88 o 
  20   3   1       95.31       56.32    126.23 o 
   0   5   1    29429.46    29838.30    813.59 o 
   1   5   1    10799.11    10296.65    217.72 o 
   2   5   1   123827.29   128635.40   2080.74 o 
   3   5   1    35538.34    35096.52    221.34 o 
   4   5   1    35211.55    33448.29    316.90 o 
   5   5   1    12328.92    11395.59    157.68 o 
   6   5   1     5247.24     4525.96     89.19 o 
   7   5   1      858.07      952.62     91.60 o 
   8   5   1    30071.85    28666.15    391.38 o 
   9   5   1    22889.07    22543.75    160.84 o 
  10   5   1     4213.32     3908.51     90.28 o 
  11   5   1        7.23      -25.40     73.07 o 
  12   5   1    20262.46    20251.67    231.29 o 
  13   5   1    15917.19    16774.26    307.85 o 
  14   5   1    22016.07    24027.54    991.69 o 
  15   5   1     1303.72     1305.30    155.79 o 
  16   5   1     5094.58     4878.84    114.17 o 
  17   5   1     1250.07     1080.18    102.97 o 
  18   5   1     2007.15     2005.84    112.07 o 
  19   5   1     3668.84     3301.98    104.89 o 
  20   5   1      680.70      460.95    129.65 o 
   0   7   1    11214.97    10805.14    263.93 o 
   1   7   1    32535.06    32752.24    474.63 o 
   2   7   1    31200.90    29953.91    446.46 o 
   3   7   1    13830.49    13048.98    172.70 o 
   4   7   1   115287.41   120250.33   1613.41 o 
   5   7   1    38982.06    39181.05    246.52 o 
   6   7   1    11394.69    10791.02    120.76 o 
   7   7   1    23816.70    22939.80    227.85 o 
   8   7   1    22564.41    21540.54    123.85 o 
   9   7   1     5018.39     4725.52     93.71 o 
  10   7   1     2905.35     2923.68    137.84 o 
  11   7   1     1564.54     1594.80     87.03 o 
  12   7   1     2131.06     2159.54     99.67 o 
  13   7   1     5931.99     6163.10    146.96 o 
  14   7   1    21805.23    23632.58    355.08 o 
  15   7   1     3300.68     3179.07    208.53 o 
  16   7   1      773.72      969.46    135.35 o 
  17   7   1     5078.39     5510.85    127.52 o 
  18   7   1     3002.42     2693.54    217.52 o 
  19   7   1      800.78      875.65    121.93 o 
  20   7   1       94.54      526.79    190.31 o 
   0   9   1    63471.32    61409.98    814.06 o 
   1   9   1    37112.47    36154.51    625.03 o 
   2   9   1     1058.84     1009.92    109.23 o 
   3   9   1     9427.35     8724.08    124.56 o 
   4   9   1     7148.56     7059.34    167.46 o 
   5   9   1     3025.00     2964.71    114.33 o 
   6   9   1     4750.98     4651.74     99.30 o 
   7   9   1     7816.76     7142.12    186.64 o 
   8   9   1    14301.26    14582.20    143.85 o 
   9   9   1    27140.22    26890.80    289.32 o 
  10   9   1    32049.74    31949.71    325.53 o 
  11   9   1     5828.57     5428.54    162.72 o 
  12   9   1     5476.76     5677.26    140.16 o 
  13   9   1     2099.41     2045.11    101.37 o 
  14   9   1     2829.53     2682.69    126.72 o 
  15   9   1      472.70      546.80     87.94 o 
  16   9   1      551.70      626.28     93.02 o 
  17   9   1     1036.90      850.68    122.14 o 
  18   9   1     5203.66     4829.33    211.53 o 
  19   9   1     8310.31     8016.71    711.62 o 
   0  11   1    26014.54    25984.77    306.05 o 
   1  11   1    29282.41    28768.92    404.50 o 
   2  11   1    44140.54    44505.18    661.68 o 
   3  11   1    16710.90    15523.11    195.66 o 
   4  11   1     1556.16     1575.70     97.11 o 
   5  11   1    27761.40    26027.15    629.06 o 
   6  11   1     3313.43     3241.24     87.68 o 
   7  11   1     8409.75     7852.51    104.43 o 
   8  11   1     9388.30     9479.54    136.34 o 
   9  11   1     5385.31     5361.86    134.02 o 
  10  11   1    13447.27    13289.23    128.62 o 
  11  11   1    13770.11    14468.17    177.33 o 
  12  11   1    14571.61    15945.17    206.43 o 
  13  11   1    29859.18    31069.31    655.39 o 
  14  11   1     1622.71     1710.94    115.66 o 
  15  11   1     7715.39     7608.02    207.79 o 
  16  11   1     2203.50     2226.95    120.71 o 
  17  11   1     4193.63     4699.90    128.91 o 
  18  11   1       63.30      190.10    105.63 o 
  19  11   1     1510.16     1349.91    165.82 o 
   0  13   1    19448.78    19510.37    429.27 o 
   1  13   1     3079.72     3486.74    120.17 o 
   2  13   1     5167.88     5166.72    114.42 o 
   3  13   1     1613.35     1749.05    117.03 o 
   4  13   1    15083.08    13973.38    130.18 o 
   5  13   1    70646.55    71378.05    888.62 o 
   6  13   1    14122.25    14296.25    235.73 o 
   7  13   1    13915.77    14040.83    248.85 o 
   8  13   1     2229.13     2286.58     82.98 o 
   9  13   1      762.01      806.80     77.42 o 
  10  13   1     3729.97     3857.95     98.77 o 
  11  13   1       74.29      107.14     85.02 o 
  12  13   1     1628.93     1796.18     86.01 o 
  13  13   1     6656.01     7005.19    221.73 o 
  14  13   1    12785.82    13604.85    180.35 o 
  15  13   1    11095.59    11059.92    589.82 o 
  16  13   1      292.03      509.17    104.84 o 
  17  13   1     7121.51     7088.20    118.89 o 
  18  13   1     1400.48     1346.77    143.27 o 
   0  15   1   110933.45   118358.40   3456.08 o 
   1  15   1     2444.85     2237.94    108.03 o 
   2  15   1     9895.77     9395.97    209.55 o 
   3  15   1    22080.94    21638.74    381.25 o 
   4  15   1     5637.86     5807.70    106.37 o 
   5  15   1     5547.47     5175.27    114.31 o 
   6  15   1     3613.84     3529.54    102.89 o 
   7  15   1    20760.40    20867.33    398.59 o 
   8  15   1     6012.24     6345.40    195.72 o 
   9  15   1     2702.31     2600.95     99.66 o 
  10  15   1    21703.07    22626.81    309.12 o 
  11  15   1     2724.95     3120.94    136.44 o 
  12  15   1    10740.69    10920.85    293.98 o 
  13  15   1      825.76     1023.20     95.22 o 
  14  15   1      742.80      845.79     81.47 o 
  15  15   1     1203.35     1239.24    153.59 o 
  16  15   1      365.87      485.40    104.64 o 
  17  15   1     4523.34     4360.03    413.51 o 
   0  17   1    57285.74    60496.78   1011.78 o 
   1  17   1     7021.97     7146.42    126.22 o 
   2  17   1     4073.45     4118.88    144.96 o 
   3  17   1     5815.96     5681.20    129.43 o 
   4  17   1     6581.79     6798.85    121.10 o 
   5  17   1    10368.83    10426.73    203.64 o 
   6  17   1     8390.29     9076.48    147.28 o 
   7  17   1     9471.01     9734.02    131.18 o 
   8  17   1     1942.87     2163.80    124.25 o 
   9  17   1     5270.57     5978.97    181.68 o 
  10  17   1    23177.82    24039.11    314.90 o 
  11  17   1     3885.77     4181.40    115.21 o 
  12  17   1    11812.75    12660.48    386.08 o 
  13  17   1     2033.94     1849.60    185.28 o 
  14  17   1     2376.08     2686.11    177.81 o 
  15  17   1     1630.60     1364.26    134.13 o 
  16  17   1     1148.70      743.33    183.58 o 
   0  19   1     3502.05     3308.45    335.97 o 
   1  19   1     2610.53     2612.04    108.44 o 
   2  19   1     1521.56     1681.96    120.20 o 
   3  19   1     1706.52     1867.50    108.97 o 
   4  19   1     2120.48     2160.78    126.72 o 
   5  19   1    33281.70    35896.02    423.39 o 
   6  19   1     2547.05     2834.20    144.91 o 
   7  19   1     8427.33     8903.98    141.53 o 
   8  19   1     1523.90     1642.79    101.76 o 
   9  19   1     5224.41     4887.89    224.63 o 
  10  19   1      426.40      467.82     98.27 o 
  11  19   1     3108.20     2910.79    177.16 o 
  12  19   1     1348.80     1576.88    219.12 o 
  13  19   1      924.79      827.22    112.45 o 
  14  19   1      658.32      460.39    139.02 o 
  15  19   1     7240.75     6367.86    282.84 o 
   0  21   1    11030.60    11802.19    482.92 o 
   1  21   1     3434.44     3795.24    117.36 o 
   2  21   1     6072.43     6337.82    148.50 o 
   3  21   1     4497.53     4609.05    119.48 o 
   4  21   1     2389.45     2565.76    111.20 o 
   5  21   1    11705.76    12435.91    321.02 o 
   6  21   1     6626.36     6480.58    258.95 o 
   7  21   1     4667.60     4723.20    156.51 o 
   8  21   1      323.81      297.15    103.00 o 
   9  21   1     5427.76     5332.34    207.05 o 
  10  21   1     5199.23     5514.40    170.98 o 
  11  21   1     2657.19     2952.68    185.87 o 
  12  21   1     9985.13    10310.77    221.86 o 
  13  21   1     2238.42     2369.27    226.62 o 
  14  21   1      538.87      469.76    128.91 o 
   0  23   1    55664.67    59125.65   1536.84 o 
   1  23   1     3462.04     3777.82    147.97 o 
   2  23   1      671.39      742.83     97.30 o 
   3  23   1      301.60      430.19     92.90 o 
   4  23   1     4202.28     4106.52    154.93 o 
   5  23   1     7968.28     8365.24    121.77 o 
   6  23   1     4799.41     4264.44    184.33 o 
   7  23   1     1542.30     1498.93    107.59 o 
   8  23   1     2872.00     2797.37    128.21 o 
   9  23   1     3677.10     3543.56    203.92 o 
  10  23   1    16404.25    16847.26    272.74 o 
  11  23   1      144.69      241.89    130.94 o 
  12  23   1     3118.68     2568.80    289.64 o 
  13  23   1      411.87      169.91    151.51 o 
   0  25   1      542.26      484.54    184.52 o 
   1  25   1     5221.38     5178.41    206.23 o 
   2  25   1      116.10      234.45     87.05 o 
   3  25   1     4588.08     4789.73    158.87 o 
   4  25   1     4638.45     5083.50    182.71 o 
   5  25   1     6407.19     6672.77    149.26 o 
   6  25   1     3708.92     3697.54    148.97 o 
   7  25   1    12939.15    13089.99    367.18 o 
   8  25   1      193.56       67.92    130.00 o 
   9  25   1     2295.61     2231.78    178.56 o 
  10  25   1      163.91      315.88    127.35 o 
  11  25   1     2646.13     2092.62    150.28 o 
   0  27   1     6605.54     6402.12    281.59 o 
   1  27   1      984.21      826.14    132.27 o 
   2  27   1     4472.11     4163.47    197.44 o 
   3  27   1     3416.39     3387.05    166.12 o 
   4  27   1     3574.42     3429.30    122.36 o 
   5  27   1     7844.99     7729.01    254.60 o 
   6  27   1     1375.77      784.34    142.48 o 
   7  27   1      315.69      305.79    115.43 o 
   8  27   1     2068.59     1699.71    205.91 o 
   0  29   1     1076.67      966.72    151.18 o 
   1  29   1     2392.64     2290.55    219.95 o 
   2  29   1     2889.18     2362.06    222.71 o 
   3  29   1     1882.09     1464.75    125.52 o 
   4  29   1     3544.55     3575.64    192.04 o 
   5  29   1     1140.98      295.39    338.91 o 
   2   0   2    99375.77   101549.04    957.32 o 
   4   0   2    29884.06    27394.95    318.61 o 
   6   0   2    12597.29    11426.52    187.16 o 
   8   0   2     8444.15     8379.01    270.63 o 
  10   0   2    79154.16    79075.69   1736.06 o 
  12   0   2    25109.73    23287.94    591.68 o 
  14   0   2     5084.94     4901.53    185.86 o 
  16   0   2     1935.71     1905.23    136.75 o 
  18   0   2     9628.04     9975.39    552.00 o 
  20   0   2     3660.72     3803.57    248.06 o 
   0   2   2    76756.69    74486.49   1313.00 o 
   1   2   2    95944.00    95363.33    991.75 o 
   2   2   2    29188.24    28194.11    315.00 o 
   3   2   2    87814.00    88361.63    831.21 o 
   4   2   2    23884.47    21783.85    183.05 o 
   5   2   2    28443.01    27059.14    264.90 o 
   6   2   2    50437.27    48369.31    547.40 o 
   7   2   2   115007.98   119697.58   1522.13 o 
   8   2   2     4908.41     4379.81     93.47 o 
   9   2   2    18537.91    20735.86   2557.36 o 
  10   2   2     5067.82     4616.84    111.74 o 
  11   2   2    26451.79    26846.34    185.33 o 
  12   2   2    36801.23    35914.61    304.77 o 
  13   2   2     4059.57     4002.16    105.54 o 
  14   2   2     8354.50     8870.60    172.83 o 
  15   2   2     1348.13     1496.35     97.22 o 
  16   2   2     6074.51     5976.86    100.41 o 
  17   2   2    27810.82    27425.55    426.77 o 
  18   2   2      739.51      921.21    110.71 o 
  19   2   2     1084.42      931.46    177.48 o 
  20   2   2      482.93      288.28    158.16 o 
   0   4   2    13429.25    13230.46    311.67 o 
   1   4   2    17366.08    16430.05    209.93 o 
   2   4   2    58466.06    58278.29    834.27 o 
   3   4   2     5765.77     5450.78    126.20 o 
   4   4   2    13672.78    12984.59    145.82 o 
   5   4   2   154336.58   162029.03   1680.55 o 
   6   4   2    19035.79    18087.13    160.27 o 
   7   4   2    23668.76    23224.53    241.75 o 
   8   4   2    17099.75    16668.14    294.94 o 
   9   4   2    13568.56    12577.37    212.50 o 
  10   4   2     2652.19     2577.14     86.09 o 
  11   4   2    10242.95     9947.68    139.55 o 
  12   4   2    15447.41    15609.46    412.16 o 
  13   4   2    17743.03    18767.82    275.12 o 
  14   4   2     1626.37     1619.22    101.81 o 
  15   4   2    20512.98    20671.89    226.65 o 
  16   4   2     3662.10     3989.46     98.63 o 
  17   4   2     9296.70     9574.63    156.93 o 
  18   4   2     2271.38     2656.41    148.98 o 
  19   4   2     2480.01     2431.16    135.11 o 
  20   4   2       92.88       41.13    125.81 o 
   0   6   2    25890.01    24635.95    410.51 o 
   1   6   2    18556.04    17480.33    230.22 o 
   2   6   2    51258.44    50016.04    646.36 o 
   3   6   2    39334.73    38839.82    481.44 o 
   4   6   2    16012.18    15466.10    219.10 o 
   5   6   2    18719.50    18259.95    211.37 o 
   6   6   2    25822.25    25464.57    204.49 o 
   7   6   2     7890.54     7572.21    157.50 o 
   8   6   2     4723.28     4417.30     89.06 o 
   9   6   2    32722.07    33126.57    304.74 o 
  10   6   2    27006.39    27167.98    390.20 o 
  11   6   2      605.01      747.26     80.08 o 
  12   6   2    38689.07    39863.74    794.73 o 
  13   6   2     8486.87     9029.83    163.95 o 
  14   6   2     1142.05     1302.50     95.88 o 
  15   6   2     3014.59     3046.74    100.67 o 
  16   6   2     2418.35     2309.39    105.99 o 
  17   6   2     1039.71     1144.07    118.54 o 
  18   6   2      581.39      394.40    109.30 o 
  19   6   2     5225.04     4410.77    269.61 o 
   0   8   2    69078.42    66793.43   1107.90 o 
   1   8   2    11264.16    10812.92    152.34 o 
   2   8   2    62732.80    65637.76    835.20 o 
   3   8   2    88152.47    90886.17   1217.19 o 
   4   8   2    18105.57    18180.86    318.18 o 
   5   8   2    15613.39    15560.92    234.46 o 
   6   8   2    22223.84    21823.11    212.01 o 
   7   8   2    73200.60    73515.51    556.77 o 
   8   8   2    62309.70    63489.46    961.64 o 
   9   8   2     6322.52     5926.97    140.31 o 
  10   8   2    39466.59    40713.20    617.76 o 
  11   8   2     9921.00     9985.12    110.33 o 
  12   8   2      821.63      858.59    124.70 o 
  13   8   2    11210.00    11855.79    185.67 o 
  14   8   2     2512.98     2573.13     98.89 o 
  15   8   2      685.34      720.47     93.31 o 
  16   8   2     7356.26     7485.77    156.24 o 
  17   8   2    10880.36    10830.19    127.70 o 
  18   8   2     9954.41     9859.19    542.49 o 
  19   8   2      449.20      428.25    118.43 o 
   0  10   2    18540.23    18008.91    252.56 o 
   1  10   2     1943.23     1741.46    111.44 o 
   2  10   2     6866.94     6528.85    122.90 o 
   3  10   2      617.22      616.88     99.05 o 
   4  10   2    28823.30    27323.11    428.48 o 
   5  10   2    76300.49    77286.55   1134.33 o 
   6  10   2     4856.04     4595.68     92.67 o 
   7  10   2     4999.20     4900.28     84.47 o 
   8  10   2     6096.89     5860.31    127.07 o 
   9  10   2     2064.80     2172.92     90.00 o 
  10  10   2    14392.00    14238.55    232.60 o 
  11  10   2      288.51      398.23    107.40 o 
  12  10   2     2909.63     3055.06    110.64 o 
  13  10   2     6269.70     6367.60    116.34 o 
  14  10   2    30821.70    32397.54    604.87 o 
  15  10   2     5080.23     5475.44    248.00 o 
  16  10   2      994.27     1083.55    116.79 o 
  17  10   2     3871.84     4176.40    128.10 o 
  18  10   2      599.99      639.91    180.25 o 
  19  10   2      379.48      504.48    138.40 o 
   0  12   2    16026.08    15651.17    202.40 o 
   1  12   2     5986.57     6046.19    142.28 o 
   2  12   2    29441.32    29988.63    597.42 o 
   3  12   2    86787.16    88544.25    991.28 o 
   4  12   2      957.56      935.01     94.70 o 
   5  12   2    34959.85    35071.99    196.30 o 
   6  12   2    13605.53    13936.94    231.76 o 
   7  12   2    35134.65    35737.56    633.92 o 
   8  12   2    10397.25    10198.88    127.77 o 
   9  12   2     8646.69     8341.58    169.44 o 
  10  12   2     5810.19     6019.21    114.24 o 
  11  12   2     2843.74     2884.14     92.81 o 
  12  12   2    18783.84    19346.61    197.43 o 
  13  12   2    29035.46    29696.88    233.83 o 
  14  12   2       73.24      127.77    115.18 o 
  15  12   2     6404.63     6601.60    333.40 o 
  16  12   2     3810.26     4058.19    163.62 o 
  17  12   2     1857.07     1659.17    141.80 o 
  18  12   2      611.02      602.36    180.30 o 
   0  14   2    32050.72    31647.73    237.71 o 
   1  14   2    44022.03    45167.80    502.97 o 
   2  14   2    22216.79    22646.44    403.77 o 
   3  14   2     6624.79     6692.41    116.92 o 
   4  14   2     8980.99     9535.21    180.82 o 
   5  14   2    27413.42    27357.22    340.68 o 
   6  14   2     4144.43     4271.89     98.67 o 
   7  14   2     4011.06     3915.90    100.12 o 
   8  14   2    23277.90    22548.63    378.11 o 
   9  14   2    44167.98    48769.93    639.18 o 
  10  14   2    12843.28    13852.01    299.25 o 
  11  14   2     4482.63     4532.03    103.19 o 
  12  14   2     2774.27     2800.49    110.27 o 
  13  14   2     2243.26     2159.04     85.14 o 
  14  14   2     2994.30     2706.08    127.18 o 
  15  14   2     8027.42     8430.45    264.04 o 
  16  14   2     3088.57     3234.66    140.55 o 
  17  14   2      154.52      190.29    114.09 o 
   0  16   2     1940.34     1881.68    161.61 o 
   1  16   2     3838.14     3905.21    107.09 o 
   2  16   2    14443.98    14779.82    165.73 o 
   3  16   2     2070.94     2103.68     92.85 o 
   4  16   2    21407.19    21545.79    239.04 o 
   5  16   2     6638.50     6747.63    136.66 o 
   6  16   2     1027.46     1002.78     87.37 o 
   7  16   2     1631.60     1793.63    114.09 o 
   8  16   2    23304.71    24754.34    400.60 o 
   9  16   2     2082.71     2439.01    102.16 o 
  10  16   2     1752.09     1699.78     99.56 o 
  11  16   2      720.69      826.10    104.46 o 
  12  16   2     5020.48     4798.37     94.83 o 
  13  16   2     1953.74     1779.64     86.48 o 
  14  16   2     8374.62     8899.62    156.45 o 
  15  16   2      875.05     1055.89    114.80 o 
  16  16   2     2601.38     2231.72    149.21 o 
  17  16   2      564.68      329.85    161.89 o 
   0  18   2    50422.98    50964.76    870.49 o 
   1  18   2     5194.12     5344.18    106.61 o 
   2  18   2     4277.15     4528.83    146.28 o 
   3  18   2    19786.59    20847.55    378.16 o 
   4  18   2    37841.62    40809.00    698.91 o 
   5  18   2     1575.46     1848.68    105.07 o 
   6  18   2    18689.87    19741.28    360.14 o 
   7  18   2    17573.37    17998.81    478.47 o 
   8  18   2     2321.94     2480.72    103.57 o 
   9  18   2    16266.44    16850.33    407.76 o 
  10  18   2     9788.76    10210.18    240.93 o 
  11  18   2     2649.57     2745.71    101.49 o 
  12  18   2     1535.34     1521.45    108.68 o 
  13  18   2     6411.23     6845.05    206.38 o 
  14  18   2    11371.95    11411.20    284.55 o 
  15  18   2      598.88      362.18    183.97 o 
  16  18   2     2573.90     2294.78    140.33 o 
   0  20   2    18892.18    20259.98    468.89 o 
   1  20   2    20520.13    21889.96    414.45 o 
   2  20   2     3944.47     4353.42    115.72 o 
   3  20   2     6051.29     6389.34    120.12 o 
   4  20   2     8710.25     9664.29    243.83 o 
   5  20   2     2788.99     3007.77    125.11 o 
   6  20   2     7388.25     7442.04    162.25 o 
   7  20   2     1864.74     2006.63    107.25 o 
   8  20   2     1106.44     1313.70    104.71 o 
   9  20   2    26849.83    27690.41    589.25 o 
  10  20   2     2753.04     2875.98    198.98 o 
  11  20   2      815.64      989.04    141.98 o 
  12  20   2     1023.35     1084.45    122.31 o 
  13  20   2     1532.49     1569.13    133.24 o 
  14  20   2     5086.87     4171.46    190.75 o 
   0  22   2      186.88      413.70    149.62 o 
   1  22   2    10164.19    10855.73    339.08 o 
   2  22   2     4775.07     5120.35    143.59 o 
   3  22   2      558.19      726.29    111.38 o 
   4  22   2    15632.70    16449.04    211.41 o 
   5  22   2     1752.10     1856.15    181.48 o 
   6  22   2     3445.08     3542.76    144.07 o 
   7  22   2     4960.70     5243.60    180.30 o 
   8  22   2     5758.22     6003.93    238.20 o 
   9  22   2     5864.75     6000.74    248.70 o 
  10  22   2      477.29      694.50    127.11 o 
  11  22   2     5716.05     5183.97    299.32 o 
  12  22   2     2217.93     1947.05    133.06 o 
  13  22   2     1005.81      587.81    211.25 o 
   0  24   2     3275.24     3654.98    209.18 o 
   1  24   2    23691.15    24014.13    510.23 o 
   2  24   2     1251.89     1260.90    117.77 o 
   3  24   2     1416.64     1375.85    134.18 o 
   4  24   2    10116.89    10128.46    120.97 o 
   5  24   2    13524.90    14589.02    345.66 o 
   6  24   2     3402.65     3775.22    140.38 o 
   7  24   2     1299.86     1341.89    128.72 o 
   8  24   2     1738.76     2192.32    159.09 o 
   9  24   2    13338.41    13377.33    505.71 o 
  10  24   2     1188.43     1191.55    125.16 o 
  11  24   2     1086.86      868.25    161.80 o 
   0  26   2     6262.51     6497.91    162.64 o 
   1  26   2     6090.13     6440.08    216.10 o 
   2  26   2     2307.14     2455.96    199.50 o 
   3  26   2     3377.18     3307.98    141.15 o 
   4  26   2      366.32      199.76    128.17 o 
   5  26   2      180.25      115.27    127.56 o 
   6  26   2      328.80      332.69    143.62 o 
   7  26   2     1676.64     1348.93    137.25 o 
   8  26   2      297.27      311.66    121.91 o 
   9  26   2     3817.63     4185.74    159.38 o 
   0  28   2     6891.75     6104.64    454.95 o 
   1  28   2     1169.91     1012.85    111.71 o 
   2  28   2      931.58      719.73    116.58 o 
   3  28   2      946.61      804.89    146.33 o 
   4  28   2     9563.23     9411.87    448.71 o 
   5  28   2     5302.44     5005.08    312.64 o 
   6  28   2     4792.25     4534.32    338.47 o 
   0   1   3    16124.15    14833.04    363.80 o 
   1   1   3    55155.65    53821.44    535.27 o 
   2   1   3    60794.13    60826.76    677.24 o 
   3   1   3    17292.60    17059.53    322.82 o 
   4   1   3    37685.48    36221.48    360.03 o 
   5   1   3    16578.86    16135.93    157.24 o 
   6   1   3     1240.81     1228.04    104.46 o 
   7   1   3      378.86      482.00     84.07 o 
   8   1   3    64820.16    63860.93   1063.12 o 
   9   1   3    34381.41    33979.62    645.70 o 
  10   1   3    17200.03    16820.73    182.40 o 
  11   1   3     2125.36     1952.48     93.08 o 
  12   1   3     9517.42     9455.85    112.01 o 
  13   1   3      244.92       65.40     82.75 o 
  14   1   3     7373.80     7660.44    178.47 o 
  15   1   3     3766.47     3667.22    107.41 o 
  16   1   3     4546.66     4470.27    113.67 o 
  17   1   3     1065.24     1294.37    163.21 o 
  18   1   3     7954.43     8193.02    301.23 o 
  19   1   3     4222.53     3849.49    125.60 o 
   0   3   3     3432.92     3564.51    203.11 o 
   1   3   3    21261.99    20704.26    342.00 o 
   2   3   3    36781.04    36498.80    354.46 o 
   3   3   3    87690.43    87759.41   1617.60 o 
   4   3   3    26643.17    25927.41    418.88 o 
   5   3   3    55877.68    58486.50    901.55 o 
   6   3   3    27207.80    27146.38    209.49 o 
   7   3   3    65431.71    68175.18    745.39 o 
   8   3   3     8006.73     7775.17    120.15 o 
   9   3   3    46068.43    45559.26    539.60 o 
  10   3   3     5052.22     4699.46     99.85 o 
  11   3   3     8906.14     8826.88    122.96 o 
  12   3   3     8162.56     8244.21    112.67 o 
  13   3   3    23082.08    24882.72    314.76 o 
  14   3   3    10079.68     9923.06    115.30 o 
  15   3   3     4788.60     4794.23    104.21 o 
  16   3   3     2400.04     2174.43     90.64 o 
  17   3   3     3424.74     3795.04    104.83 o 
  18   3   3      689.20     1025.80    116.76 o 
  19   3   3     7075.46     5626.02    461.18 o 
   0   5   3    60327.99    61150.26    888.50 o 
   1   5   3    20797.06    19998.44    193.97 o 
   2   5   3     8592.50     8497.51    136.97 o 
   3   5   3    21289.60    21695.03    193.94 o 
   4   5   3    39816.23    38318.81    608.37 o 
   5   5   3    13878.27    13639.70    259.34 o 
   6   5   3    11076.12    10550.13    123.67 o 
   7   5   3     3713.07     4061.20     98.35 o 
   8   5   3     5665.21     5605.08    101.82 o 
   9   5   3    33329.79    33882.48    413.22 o 
  10   5   3    18788.98    18950.03    230.61 o 
  11   5   3     4590.19     4826.96    100.44 o 
  12   5   3      516.58      622.24    110.01 o 
  13   5   3     4093.29     4326.11    132.57 o 
  14   5   3    29368.77    30793.28    331.39 o 
  15   5   3      122.47      160.88    135.47 o 
  16   5   3      917.21      713.65     81.50 o 
  17   5   3     1325.59     1246.74    106.17 o 
  18   5   3      168.04      136.78    101.79 o 
  19   5   3     2867.29     2534.02    139.65 o 
   0   7   3    24946.66    24465.99    304.40 o 
   1   7   3    12221.58    11739.67    162.57 o 
   2   7   3    34541.46    33516.54    507.20 o 
   3   7   3    12926.88    11593.53    229.43 o 
   4   7   3    14279.75    14084.85    176.15 o 
   5   7   3    23283.09    23825.43    310.06 o 
   6   7   3     2216.34     2514.80     95.12 o 
   7   7   3    43060.13    43122.74    726.54 o 
   8   7   3    48170.57    48780.39    464.59 o 
   9   7   3     5244.42     5088.94    104.77 o 
  10   7   3     8089.29     8976.78    748.85 o 
  11   7   3    21846.65    21928.20    431.29 o 
  12   7   3     1953.53     2171.85    106.39 o 
  13   7   3     5033.98     5276.59    112.40 o 
  14   7   3     7818.86     8150.79    168.15 o 
  15   7   3     1988.02     2140.28    144.71 o 
  16   7   3     3056.59     3369.26    169.03 o 
  17   7   3     6537.08     6693.53    200.07 o 
  18   7   3     8144.32     7168.71    245.50 o 
  19   7   3      697.25      375.95    152.91 o 
   0   9   3    31167.59    30288.67    483.21 o 
   1   9   3    41603.59    41243.43    493.38 o 
   2   9   3    14039.10    13795.20    225.25 o 
   3   9   3     5746.27     5610.76    104.38 o 
   4   9   3    38331.22    38540.78    255.69 o 
   5   9   3    18295.30    17753.81    393.47 o 
   6   9   3    26771.50    26794.87    245.02 o 
   7   9   3     2143.04     2209.47     89.18 o 
   8   9   3     4541.26     4339.97    125.51 o 
   9   9   3    42854.45    43425.72    354.79 o 
  10   9   3    12976.84    12758.11    154.47 o 
  11   9   3     1861.29     1975.68    115.93 o 
  12   9   3    16800.21    17854.84    615.18 o 
  13   9   3     1873.29     2215.37    105.72 o 
  14   9   3     8483.93     9289.07    119.32 o 
  15   9   3     6156.76     6282.62    126.54 o 
  16   9   3     3283.97     3510.97    177.48 o 
  17   9   3     1136.13     1308.41    157.79 o 
  18   9   3     2535.63     2179.46    166.79 o 
   0  11   3     9093.82     8625.14    280.27 o 
   1  11   3     4220.56     4437.23    119.38 o 
   2  11   3    33909.50    34180.43    431.10 o 
   3  11   3    13337.00    13033.54    174.25 o 
   4  11   3     2979.00     2975.20    100.01 o 
   5  11   3    34990.45    35072.57    604.17 o 
   6  11   3     3136.08     3430.72     94.27 o 
   7  11   3     1450.47     1329.33     93.77 o 
   8  11   3    10116.02    10254.41    115.63 o 
   9  11   3     9843.34    10077.21    167.74 o 
  10  11   3     7984.13     8173.09    101.71 o 
  11  11   3     3001.24     2851.68    100.69 o 
  12  11   3    11059.19    11495.73    184.15 o 
  13  11   3    12697.36    12837.65    285.75 o 
  14  11   3      241.66      163.92    106.99 o 
  15  11   3     5243.95     5586.21    140.06 o 
  16  11   3     2362.94     2407.34    208.45 o 
  17  11   3      907.71      721.99    153.96 o 
  18  11   3      538.96      414.87    167.73 o 
   0  13   3     9275.68     9108.45    178.63 o 
   1  13   3    29203.97    28537.42    315.38 o 
   2  13   3     4800.77     4651.70    116.54 o 
   3  13   3     8645.58     8533.22    129.04 o 
   4  13   3    32785.23    32730.34    361.02 o 
   5  13   3    43621.00    44267.09    562.10 o 
   6  13   3    21888.45    22293.04    351.94 o 
   7  13   3    30499.39    30674.36    506.01 o 
   8  13   3     3848.25     3777.27     97.84 o 
   9  13   3     7560.41     7793.60    225.73 o 
  10  13   3     4859.47     5013.70    109.53 o 
  11  13   3     9542.47     9462.79    203.15 o 
  12  13   3    14825.22    14939.97    221.67 o 
  13  13   3      200.51      203.75     84.46 o 
  14  13   3    17795.28    17567.13    256.28 o 
  15  13   3     2976.89     3063.81    124.06 o 
  16  13   3     1598.92     1491.53    114.28 o 
  17  13   3     9894.69     9786.48    443.49 o 
   0  15   3    59315.63    62356.30    736.49 o 
   1  15   3      424.51      359.37    100.56 o 
   2  15   3     2338.65     2240.26     95.01 o 
   3  15   3    11455.41    11165.50    194.98 o 
   4  15   3     1395.56     1455.58     93.18 o 
   5  15   3    13889.07    13989.95    274.81 o 
   6  15   3     1689.32     1752.24     94.54 o 
   7  15   3    16332.78    17130.63    297.42 o 
   8  15   3     9612.73    10120.26    168.89 o 
   9  15   3     6893.31     6895.35    138.24 o 
  10  15   3    17257.01    18072.70    233.78 o 
  11  15   3     6140.27     6520.40    205.53 o 
  12  15   3     6213.63     6471.65    100.24 o 
  13  15   3     3893.36     3881.95    159.85 o 
  14  15   3     1096.99     1028.20    114.96 o 
  15  15   3     3093.15     3307.38    141.22 o 
  16  15   3       92.37       71.03    111.90 o 
  17  15   3     2159.98     1698.74    211.69 o 
   0  17   3    25132.94    25128.77    198.87 o 
   1  17   3    14181.78    14304.98    197.14 o 
   2  17   3    10842.85    10711.51    119.58 o 
   3  17   3     1935.15     2028.41    115.46 o 
   4  17   3     1767.13     2013.13    110.53 o 
   5  17   3      238.81      427.62    108.78 o 
   6  17   3     2085.67     2195.96    112.40 o 
   7  17   3     8820.13     9658.90    126.87 o 
   8  17   3      453.35      578.04    102.70 o 
   9  17   3     8913.13     9397.00    252.44 o 
  10  17   3    10321.54    10400.25    199.21 o 
  11  17   3     3290.00     3414.85     99.73 o 
  12  17   3     9634.45    10440.65    274.44 o 
  13  17   3      404.19      159.48    106.28 o 
  14  17   3     1728.31     1645.93    159.47 o 
  15  17   3      117.43      -77.07    115.67 o 
  16  17   3      248.08      195.79    193.92 o 
   0  19   3     9712.60    10168.21    178.75 o 
   1  19   3       86.25       23.59    105.57 o 
   2  19   3     7535.37     7777.07    207.87 o 
   3  19   3     4312.16     4615.58    179.46 o 
   4  19   3     5361.07     5420.71    160.11 o 
   5  19   3    54934.53    59349.54    672.41 o 
   6  19   3     6772.59     7278.35    194.77 o 
   7  19   3     1656.51     1843.76    120.89 o 
   8  19   3     3702.66     3744.37    170.62 o 
   9  19   3     1032.59      984.82    103.15 o 
  10  19   3     3017.45     3050.52    130.33 o 
  11  19   3      781.01      926.31    117.62 o 
  12  19   3     2692.33     2681.92    239.92 o 
  13  19   3     9480.07     9643.25    385.08 o 
  14  19   3     1241.61     1208.26    108.00 o 
  15  19   3    10997.95     9211.33   1127.75 o 
   0  21   3    12068.35    12793.66    589.55 o 
   1  21   3     5718.82     5994.69    164.76 o 
   2  21   3     9484.00     9660.75    194.43 o 
   3  21   3     1768.85     1953.03    102.70 o 
   4  21   3     1124.38     1237.90    104.51 o 
   5  21   3     5062.52     5648.19    110.10 o 
   6  21   3     4212.19     3717.56    207.38 o 
   7  21   3     4730.49     4712.45    193.21 o 
   8  21   3     2894.69     2940.92    167.26 o 
   9  21   3     1114.94     1246.75    120.24 o 
  10  21   3     5074.93     5081.89    164.35 o 
  11  21   3     1028.00     1115.49    185.91 o 
  12  21   3     9938.63     8970.88    336.36 o 
  13  21   3     1011.24      366.25    136.64 o 
   0  23   3    30749.31    32748.74    674.99 o 
   1  23   3      522.58      568.80     91.75 o 
   2  23   3     5679.69     5819.82    179.58 o 
   3  23   3     1724.10     1704.86    109.95 o 
   4  23   3      178.98      282.92    105.54 o 
   5  23   3     2306.65     2148.67    107.08 o 
   6  23   3     1869.33     1773.05    163.72 o 
   7  23   3     2609.33     2920.28    136.71 o 
   8  23   3     9176.31     9419.21    150.78 o 
   9  23   3     1657.01     1638.33    139.46 o 
  10  23   3    14997.40    14775.33    615.65 o 
  11  23   3      468.01      302.28    120.21 o 
  12  23   3     1811.94     1588.15    203.30 o 
   0  25   3      523.57      354.78    150.96 o 
   1  25   3     2900.98     2989.88    135.42 o 
   2  25   3      143.64      366.04    116.11 o 
   3  25   3     6524.15     6610.99    203.49 o 
   4  25   3     6195.17     6409.63    166.29 o 
   5  25   3    12671.24    13626.78    435.29 o 
   6  25   3     1109.19      749.97    151.68 o 
   7  25   3     9376.69     9487.77    260.96 o 
   8  25   3      273.27      262.56    140.57 o 
   9  25   3      464.60      440.13    140.45 o 
  10  25   3      106.41      114.31    204.70 o 
   0  27   3     3058.61     3338.33    183.38 o 
   1  27   3      449.79      551.23    120.12 o 
   2  27   3     1518.34     1393.17    219.82 o 
   3  27   3     2927.47     2433.44    175.47 o 
   4  27   3      189.99      212.46    108.26 o 
   5  27   3    10123.27     9328.54    567.02 o 
   6  27   3      142.29       72.56    142.19 o 
   7  27   3      202.92      249.06    162.08 o 
   2   0   4     1817.88     1958.85    269.94 o 
   4   0   4    26308.43    24940.55    559.90 o 
   6   0   4    30971.00    31229.77    461.53 o 
   8   0   4     6362.52     6304.15    170.89 o 
  10   0   4    56190.90    54914.98   1801.19 o 
  12   0   4    28068.57    29425.57    221.51 o 
  14   0   4    15811.07    16145.11    636.79 o 
  16   0   4     2530.78     2307.71    133.79 o 
  18   0   4    10496.56    11078.80    188.91 o 
   0   2   4    64926.04    65425.90    646.89 o 
   1   2   4     2848.67     2969.84    151.12 o 
   2   2   4    14548.09    14298.92    304.03 o 
   3   2   4     1523.05     1424.24    165.60 o 
   4   2   4     2701.45     2821.07    141.92 o 
   5   2   4    80378.29    80798.95   1655.83 o 
   6   2   4     5902.24     5487.32    114.66 o 
   7   2   4    15541.01    15330.43    203.75 o 
   8   2   4     9821.13     9760.05    118.02 o 
   9   2   4     5670.75     5529.09    101.64 o 
  10   2   4    12905.34    13110.16    256.43 o 
  11   2   4     1839.31     1883.42     97.45 o 
  12   2   4     4622.78     4776.28     95.33 o 
  13   2   4     8980.21     9545.36    107.74 o 
  14   2   4     1428.16     1443.66     87.93 o 
  15   2   4    12630.91    12755.74    145.03 o 
  16   2   4     2111.60     2039.09    152.41 o 
  17   2   4     6878.03     6665.78    244.98 o 
  18   2   4     6531.54     6508.61    205.34 o 
  19   2   4     1707.79     1576.53    190.15 o 
   0   4   4    39301.56    39235.54    654.52 o 
   1   4   4    61626.86    63360.29    669.33 o 
   2   4   4     1434.99     1637.65     98.11 o 
   3   4   4     5775.89     5992.31    140.57 o 
   4   4   4    10523.77    10029.36    202.10 o 
   5   4   4    98483.50   102093.59   2582.12 o 
   6   4   4     4422.46     4253.32    108.58 o 
   7   4   4    14437.12    14289.54    145.96 o 
   8   4   4     2754.47     2772.46     96.35 o 
   9   4   4    23304.36    22825.08    356.77 o 
  10   4   4    14415.99    14175.88    283.20 o 
  11   4   4     4908.80     5360.65    121.80 o 
  12   4   4     1503.21     1858.18    109.61 o 
  13   4   4     9695.17    10157.98    143.68 o 
  14   4   4     6907.38     7299.57    105.34 o 
  15   4   4    18855.49    19306.12    454.69 o 
  16   4   4       68.89       96.10    125.10 o 
  17   4   4     8243.31     8920.04    140.52 o 
  18   4   4     1141.81     1053.32    110.72 o 
  19   4   4     5664.15     5366.25    397.58 o 
   0   6   4   112499.38   121013.39   3004.41 o 
   1   6   4    63625.43    66627.45    356.50 o 
   2   6   4    10490.95    10344.15    144.07 o 
   3   6   4    23205.91    22052.82    169.82 o 
   4   6   4      806.58      902.95     97.81 o 
   5   6   4    31985.36    31873.98    396.30 o 
   6   6   4      140.60      160.42     97.01 o 
   7   6   4    13360.68    13153.02    194.03 o 
   8   6   4     6972.16     6906.72    196.46 o 
   9   6   4    26583.14    26474.46    563.26 o 
  10   6   4    26387.94    26689.04    436.86 o 
  11   6   4     6146.56     6517.11    114.53 o 
  12   6   4    12371.52    13140.01    132.58 o 
  13   6   4    16916.99    17905.20    137.66 o 
  14   6   4      189.50      159.85     92.29 o 
  15   6   4     9062.71     9172.04    151.08 o 
  16   6   4      130.24      119.42    105.89 o 
  17   6   4     1369.12     1223.39    148.26 o 
  18   6   4     5378.09     4771.30    234.66 o 
   0   8   4    16086.44    15926.05    226.20 o 
   1   8   4    10775.10    10968.59    148.14 o 
   2   8   4     7964.27     8373.39    133.99 o 
   3   8   4     9693.05     9370.41    178.43 o 
   4   8   4    24729.86    23949.39    356.31 o 
   5   8   4    50062.74    50638.10    897.52 o 
   6   8   4    16942.87    16785.45    337.32 o 
   7   8   4    18504.44    19055.81    236.87 o 
   8   8   4     5537.91     5453.97     97.28 o 
   9   8   4    15098.49    15065.14    146.46 o 
  10   8   4      960.05     1061.60    113.04 o 
  11   8   4     1166.71     1150.71     96.85 o 
  12   8   4    14179.85    15244.36    132.50 o 
  13   8   4     1881.94     2010.03    136.56 o 
  14   8   4    15504.79    16374.03    473.51 o 
  15   8   4     4266.33     4405.99    231.19 o 
  16   8   4     1463.28     1263.41    130.50 o 
  17   8   4     2620.05     2594.08    143.04 o 
  18   8   4     4147.56     4011.04    301.50 o 
   0  10   4    41138.55    41962.77    303.88 o 
   1  10   4    20249.17    20003.79    263.34 o 
   2  10   4    23497.59    24232.35    373.47 o 
   3  10   4     6799.88     6893.79    133.03 o 
   4  10   4    34867.33    34205.41    407.13 o 
   5  10   4    11869.75    12150.77    203.49 o 
   6  10   4    13451.81    13473.03    231.78 o 
   7  10   4    24686.79    24435.17    426.28 o 
   8  10   4    10902.49    10953.83    159.84 o 
   9  10   4    11869.06    13024.97    129.86 o 
  10  10   4    10882.16    11813.85    132.17 o 
  11  10   4    10658.58    11360.74    180.18 o 
  12  10   4      164.90      242.01     98.38 o 
  13  10   4     1345.51     1453.73    100.42 o 
  14  10   4    22923.23    24394.30    316.78 o 
  15  10   4      629.78      563.65    125.75 o 
  16  10   4     1984.62     1951.03    171.81 o 
  17  10   4     8007.02     7212.71    241.47 o 
  18  10   4     2713.41     2666.74    218.56 o 
   0  12   4    15526.56    15041.13    485.89 o 
   1  12   4    18298.22    17730.25    184.44 o 
   2  12   4    27912.86    27341.48    270.19 o 
   3  12   4     6428.05     6518.34    114.70 o 
   4  12   4      480.93      516.81     87.25 o 
   5  12   4     5997.01     5916.28    133.30 o 
   6  12   4     1302.06     1493.88     92.06 o 
   7  12   4     1975.74     1958.61     84.58 o 
   8  12   4    10766.03    11403.16    227.51 o 
   9  12   4    31938.98    33450.14    613.11 o 
  10  12   4    10144.27    10611.02    228.39 o 
  11  12   4      641.78      761.03     85.26 o 
  12  12   4     6974.34     6974.13    119.21 o 
  13  12   4     1897.12     1887.85     97.96 o 
  14  12   4     1423.82     1716.72    131.47 o 
  15  12   4      659.82      642.63    128.83 o 
  16  12   4      930.46     1074.32    148.29 o 
  17  12   4      608.93      483.42    139.38 o 
   0  14   4     3001.84     3144.65    178.67 o 
   1  14   4     5379.01     5400.91    107.90 o 
   2  14   4     2108.43     2127.15    103.21 o 
   3  14   4    16857.84    16932.43    205.52 o 
   4  14   4    35825.07    35869.70    351.84 o 
   5  14   4    10152.61    10185.93    198.71 o 
   6  14   4    10201.04    10937.89    130.20 o 
   7  14   4     9819.20     9679.14    143.14 o 
   8  14   4     1116.80     1295.98    113.48 o 
   9  14   4    17601.32    18089.61    320.20 o 
  10  14   4     1253.46     1369.02    101.66 o 
  11  14   4     1535.79     1420.23     94.36 o 
  12  14   4     2712.74     2835.60    106.67 o 
  13  14   4     5330.45     5202.83    204.81 o 
  14  14   4     8661.37    10116.90    593.61 o 
  15  14   4     6610.75     6451.38    364.79 o 
  16  14   4      305.98      294.01    105.12 o 
   0  16   4      947.59      965.12    119.01 o 
   1  16   4    20489.31    20911.47    344.15 o 
   2  16   4    15749.00    16277.31    221.05 o 
   3  16   4    10987.91    11552.45    183.79 o 
   4  16   4    14196.13    15053.79    193.42 o 
   5  16   4    12048.31    12825.74    220.98 o 
   6  16   4     1113.62     1263.95    113.32 o 
   7  16   4    10977.66    11369.55    173.90 o 
   8  16   4    17761.57    18809.79    349.60 o 
   9  16   4     2178.38     2046.76    102.91 o 
  10  16   4     1436.95     1643.86    115.03 o 
  11  16   4     1805.36     1518.86     97.02 o 
  12  16   4     3818.42     4063.78    114.12 o 
  13  16   4     2598.89     2364.70    112.54 o 
  14  16   4     8857.51     8629.29    177.60 o 
  15  16   4     1169.97      879.32    150.26 o 
   0  18   4     9421.00     9583.80    191.70 o 
   1  18   4    19109.59    19728.85    288.06 o 
   2  18   4     5015.55     5171.87    124.89 o 
   3  18   4     3538.51     3820.03    129.34 o 
   4  18   4      488.96      601.52    106.73 o 
   5  18   4     2200.46     2465.21    119.48 o 
   6  18   4     2845.85     2744.00    118.12 o 
   7  18   4     4711.91     4714.39    114.76 o 
   8  18   4     6050.86     6340.40    117.52 o 
   9  18   4    17826.33    18231.58    325.17 o 
  10  18   4     2301.34     2057.77     99.84 o 
  11  18   4     3489.57     3585.26    123.31 o 
  12  18   4     1434.67     1356.96    114.99 o 
  13  18   4     1393.02     1443.16    113.67 o 
  14  18   4     2234.50     1855.33    139.66 o 
   0  20   4    15175.86    15529.63    443.01 o 
   1  20   4     3353.32     3583.50    110.85 o 
   2  20   4     1371.50     1462.58    105.42 o 
   3  20   4    23606.66    23969.16    333.38 o 
   4  20   4     6437.19     6738.54    194.22 o 
   5  20   4     8232.54     8439.25    306.80 o 
   6  20   4     4745.19     4752.58    123.76 o 
   7  20   4    20167.21    19943.86    308.45 o 
   8  20   4     3144.31     2866.54    180.86 o 
   9  20   4     3068.36     3176.73    232.39 o 
  10  20   4     5618.18     5570.59    169.67 o 
  11  20   4     4469.50     4265.34    200.37 o 
  12  20   4     1791.37     1689.24    125.29 o 
  13  20   4     9523.48     9426.77    466.38 o 
   0  22   4      770.03      752.29    157.28 o 
   1  22   4     1487.62     1440.07    109.70 o 
   2  22   4    11648.97    11646.56    331.25 o 
   3  22   4       90.42      212.03     94.56 o 
   4  22   4    10682.98    10442.43    181.38 o 
   5  22   4     2501.77     2317.77    111.76 o 
   6  22   4     2936.96     2919.84    191.66 o 
   7  22   4       81.23       96.64    136.09 o 
   8  22   4     9916.97     9990.42    296.70 o 
   9  22   4      951.58     1181.11    134.08 o 
  10  22   4      213.20      222.69    118.43 o 
  11  22   4      138.05      212.68    124.01 o 
  12  22   4     2886.77     2017.99    241.02 o 
   0  24   4     4859.81     5082.97    293.49 o 
   1  24   4      434.37      482.32    113.87 o 
   2  24   4     5882.53     6086.54    126.16 o 
   3  24   4     7927.75     8609.42    367.08 o 
   4  24   4     1058.24     1013.14    109.28 o 
   5  24   4     1492.66     1509.14    169.94 o 
   6  24   4      228.44      153.85    128.95 o 
   7  24   4     3565.68     3151.46    136.17 o 
   8  24   4     8354.20     7308.68    482.90 o 
   9  24   4     1933.21     1857.16    140.93 o 
  10  24   4     3550.72     2423.05    211.17 o 
   0  26   4      524.50      542.99    153.06 o 
   1  26   4     3780.72     3995.14    200.34 o 
   2  26   4     8792.74     9286.38    344.09 o 
   3  26   4     4959.71     4519.11    125.26 o 
   4  26   4     1277.95     1197.30    121.08 o 
   5  26   4     1430.26     1060.29    167.41 o 
   6  26   4     3217.16     2739.12    216.04 o 
   7  26   4     4068.90     3248.95    252.65 o 
   0  28   4      300.60       91.07    329.56 o 
   1  28   4     1045.77      712.61    136.94 o 
   0   1   5     1133.12     1135.27    424.86 o 
   1   1   5    45519.20    46158.50    569.84 o 
   2   1   5    29150.91    29380.89    376.33 o 
   3   1   5     3290.67     3503.65    176.99 o 
   4   1   5    46497.79    47420.05    784.12 o 
   5   1   5    35372.24    36195.87    763.12 o 
   6   1   5     5004.75     4977.22    115.62 o 
   7   1   5     3759.79     3686.79    104.99 o 
   8   1   5    17353.87    17340.97    164.51 o 
   9   1   5    37949.33    37904.98    309.88 o 
  10   1   5     1357.74     1521.52    103.53 o 
  11   1   5     5448.00     5828.07     99.12 o 
  12   1   5     5015.63     5083.22    160.22 o 
  13   1   5     2172.18     2220.37     96.32 o 
  14   1   5    17697.00    18388.92    261.20 o 
  15   1   5     6067.02     6027.37    109.70 o 
  16   1   5     2235.08     2395.88    110.73 o 
  17   1   5     2561.72     2576.14    114.12 o 
  18   1   5     3538.55     3316.05    174.83 o 
   0   3   5     7734.73     7934.12    240.73 o 
   1   3   5    28738.47    28396.56    281.07 o 
   2   3   5    30530.66    30831.78    952.72 o 
   3   3   5    37463.38    38143.73    929.10 o 
   4   3   5    11513.83    11340.46    217.67 o 
   5   3   5     6033.89     6028.13    137.32 o 
   6   3   5    13986.46    14011.45    231.05 o 
   7   3   5    34822.60    33878.56    628.84 o 
   8   3   5     7245.11     6927.69    151.97 o 
   9   3   5    19670.49    19787.35    187.15 o 
  10   3   5     2638.42     2668.94    125.44 o 
  11   3   5    11035.81    11317.52    120.50 o 
  12   3   5     6721.52     6802.97    105.21 o 
  13   3   5    13875.18    14383.43    155.76 o 
  14   3   5     4972.61     4916.52    116.39 o 
  15   3   5      720.26      928.79    111.82 o 
  16   3   5     2030.30     2007.87    119.99 o 
  17   3   5     4664.57     4831.00    216.36 o 
  18   3   5      663.43      628.73    124.78 o 
   0   5   5    61328.65    63643.39   1403.76 o 
   1   5   5    19205.11    19356.89    187.41 o 
   2   5   5     2561.97     2481.26    113.55 o 
   3   5   5     9323.73     9011.46    139.13 o 
   4   5   5    78321.02    79811.45   1082.26 o 
   5   5   5    11329.14    11853.50    180.17 o 
   6   5   5    29065.74    29908.46    433.60 o 
   7   5   5      506.68      563.94    116.46 o 
   8   5   5     7333.66     7477.74    200.28 o 
   9   5   5     6520.69     7972.21    643.07 o 
  10   5   5    37313.99    39758.75    528.42 o 
  11   5   5     1462.28     1426.54    105.28 o 
  12   5   5     4319.90     4608.71    126.22 o 
  13   5   5     9030.41     9298.08    164.67 o 
  14   5   5    46432.02    48793.66   1281.87 o 
  15   5   5     2223.22     2325.63    111.47 o 
  16   5   5     1232.31     1272.52    108.61 o 
  17   5   5     1443.61     1386.67    110.73 o 
  18   5   5     1637.87     1402.19    177.38 o 
   0   7   5    43481.83    44952.15    560.03 o 
   1   7   5    12325.27    12431.94    147.94 o 
   2   7   5    48063.52    49360.09    295.31 o 
   3   7   5    33215.03    33404.69    237.82 o 
   4   7   5     5505.29     5302.37    118.88 o 
   5   7   5    17103.93    17024.94    194.00 o 
   6   7   5     3106.55     2974.50    104.39 o 
   7   7   5    32989.66    33523.20    472.16 o 
   8   7   5    36036.07    37139.86    265.66 o 
   9   7   5     2737.76     2802.10    128.04 o 
  10   7   5     5713.39     5828.40    183.99 o 
  11   7   5     2052.85     2169.35    110.64 o 
  12   7   5     9767.78    12275.73   1146.64 o 
  13   7   5     6132.07     6073.81    231.40 o 
  14   7   5     8464.55     8631.76    220.71 o 
  15   7   5     1688.72     1868.06    158.74 o 
  16   7   5     5373.09     5181.94    126.08 o 
  17   7   5     7241.31     6562.02    306.74 o 
   0   9   5    36750.47    38252.66    492.67 o 
   1   9   5    41496.54    42844.80    442.60 o 
   2   9   5     5130.23     4905.20    114.96 o 
   3   9   5     2137.74     2109.06    100.07 o 
   4   9   5     2041.47     1896.38     95.56 o 
   5   9   5    30596.34    29483.74    333.89 o 
   6   9   5     1882.40     1813.69     86.06 o 
   7   9   5      846.11      858.04     80.62 o 
   8   9   5     9894.63    10503.92    142.26 o 
   9   9   5    31947.04    33449.85    877.30 o 
  10   9   5     9684.02    10622.30    176.45 o 
  11   9   5     8199.34     8608.51    151.53 o 
  12   9   5     7303.79     7706.03    119.25 o 
  13   9   5     2191.05     2473.52    125.07 o 
  14   9   5     1001.84     1231.25    134.06 o 
  15   9   5    11471.36    11926.53    144.25 o 
  16   9   5      519.91      375.65    131.85 o 
  17   9   5     1295.70     1211.92    131.53 o 
   0  11   5    15182.49    15114.08    371.28 o 
   1  11   5     2600.52     2661.32    112.79 o 
   2  11   5    13632.87    13616.86    143.34 o 
   3  11   5    29692.99    29661.43    542.64 o 
   4  11   5     1602.99     1632.92    101.88 o 
   5  11   5    51633.85    53145.27    578.49 o 
   6  11   5     1301.33     1506.01    116.48 o 
   7  11   5    10575.82    11314.89    129.59 o 
   8  11   5     9743.52    10223.16    126.25 o 
   9  11   5     1392.75     1426.14    101.53 o 
  10  11   5     4758.71     4907.63     99.03 o 
  11  11   5     6650.86     7294.02    654.41 o 
  12  11   5    17169.88    17619.76    455.39 o 
  13  11   5    17935.89    19235.43    445.14 o 
  14  11   5     1484.65     1542.29    128.66 o 
  15  11   5    11968.25    12165.59    310.76 o 
  16  11   5     2173.79     2097.85    127.96 o 
   0  13   5    13524.42    13907.86    186.81 o 
   1  13   5     8542.98     8309.72    156.43 o 
   2  13   5     5786.06     5916.05    134.38 o 
   3  13   5     9546.63     9550.59    175.41 o 
   4  13   5    17365.10    18420.29    317.86 o 
   5  13   5    14876.62    16089.95    212.48 o 
   6  13   5     7634.00     8050.55    123.29 o 
   7  13   5    20807.73    22341.62    297.35 o 
   8  13   5     6899.26     7105.76    115.46 o 
   9  13   5     4538.17     4924.20    149.79 o 
  10  13   5     2148.22     2063.64     94.47 o 
  11  13   5     2964.57     3185.26    111.59 o 
  12  13   5      328.58      279.10    109.54 o 
  13  13   5     2152.92     2450.63    159.22 o 
  14  13   5     6226.54     6501.86    227.18 o 
  15  13   5     1046.86     1055.70    170.59 o 
  16  13   5     1128.79      803.72    153.61 o 
   0  15   5    69799.45    75321.80   1559.20 o 
   1  15   5     1584.11     1854.35    115.07 o 
   2  15   5     5033.08     5193.96    120.13 o 
   3  15   5     2222.33     2363.40    117.72 o 
   4  15   5     3825.26     4101.45    106.93 o 
   5  15   5     4289.02     4400.21    117.62 o 
   6  15   5     2298.12     2516.35    113.17 o 
   7  15   5     5977.99     6347.93    120.58 o 
   8  15   5    15771.07    16296.09    319.33 o 
   9  15   5     2636.73     2769.54    108.22 o 
  10  15   5    25381.66    26613.69    472.50 o 
  11  15   5      589.45      622.71     98.69 o 
  12  15   5      522.48      446.14    109.32 o 
  13  15   5       59.09      178.82    157.35 o 
  14  15   5     5650.47     4905.36    316.20 o 
  15  15   5      365.05      654.01    132.88 o 
   0  17   5    12614.43    12300.76    197.43 o 
   1  17   5     8114.54     8226.99    127.94 o 
   2  17   5    18639.99    19337.20    278.22 o 
   3  17   5     4992.72     4906.37    113.73 o 
   4  17   5     6492.05     6523.92    117.55 o 
   5  17   5     9972.12    10471.91    138.77 o 
   6  17   5    11441.17    12015.03    256.77 o 
   7  17   5     5600.02     5904.33    191.51 o 
   8  17   5     6130.61     6278.62    221.56 o 
   9  17   5     1950.67     1832.00     96.93 o 
  10  17   5      936.54     1000.45    128.15 o 
  11  17   5     3217.03     3322.16    165.47 o 
  12  17   5    19112.85    18673.35    518.56 o 
  13  17   5     4135.14     3603.72    270.70 o 
  14  17   5     4041.73     3725.27    184.85 o 
   0  19   5      718.87      676.61    140.73 o 
   1  19   5    13447.41    13588.01    229.25 o 
   2  19   5      444.09      464.15    102.58 o 
   3  19   5      662.26      748.09     99.23 o 
   4  19   5      141.29       48.88    101.55 o 
   5  19   5    42447.93    43701.36    864.67 o 
   6  19   5      926.66     1128.08    103.58 o 
   7  19   5     2126.13     2088.17    109.95 o 
   8  19   5      369.01      374.45    133.70 o 
   9  19   5     7266.09     7348.67    221.67 o 
  10  19   5      221.59      319.70    133.73 o 
  11  19   5     3193.41     3146.89    118.92 o 
  12  19   5     1362.01     1153.78    181.87 o 
  13  19   5     7023.95     6638.02    248.63 o 
   0  21   5     8310.22     8274.23    294.71 o 
   1  21   5    16743.12    16160.70    251.99 o 
   2  21   5     8711.01     8194.19    157.05 o 
   3  21   5     7013.71     7022.66    132.90 o 
   4  21   5     1529.01     1634.03    100.42 o 
   5  21   5       82.95       25.18    131.33 o 
   6  21   5     2419.84     2517.91    133.98 o 
   7  21   5     7492.06     7690.15    193.83 o 
   8  21   5     1775.47     1607.13    137.79 o 
   9  21   5     9910.82    10359.16    254.17 o 
  10  21   5     3362.42     3120.33    159.12 o 
  11  21   5     2420.13     2304.46    149.16 o 
   0  23   5    16094.62    16765.71    523.09 o 
   1  23   5      436.41      625.75    114.30 o 
   2  23   5     1403.47     1661.46    115.56 o 
   3  23   5      581.59      481.67    124.61 o 
   4  23   5     5250.97     5243.74    218.43 o 
   5  23   5     1312.47     1360.46    124.50 o 
   6  23   5     5397.34     5163.12    186.82 o 
   7  23   5     4167.53     3827.47    266.57 o 
   8  23   5     1386.26     1200.40    128.09 o 
   9  23   5      615.69      265.91    138.65 o 
   0  25   5     1513.22     1321.36    171.81 o 
   1  25   5     1242.15     1213.13    134.89 o 
   2  25   5      560.84      462.57    136.88 o 
   3  25   5      480.98      630.45    113.80 o 
   4  25   5     5927.24     5204.35    245.12 o 
   5  25   5     5355.56     4437.65    148.29 o 
   6  25   5     2853.10     2752.26    242.13 o 
   2   0   6    33438.56    32988.75    612.70 o 
   4   0   6    27746.19    28384.21    406.11 o 
   6   0   6    34036.41    36327.07    405.07 o 
   8   0   6    12598.17    13312.05    214.37 o 
  10   0   6     6257.05     6496.26    192.24 o 
  12   0   6    34137.49    35697.78   1110.67 o 
  14   0   6     7727.25     8128.55    337.86 o 
  16   0   6     6883.29     7078.77    170.96 o 
   0   2   6    35948.55    34193.30   1096.44 o 
   1   2   6     1871.12     1815.48    223.05 o 
   2   2   6     2732.26     2596.34    214.09 o 
   3   2   6    16911.77    16741.19    405.27 o 
   4   2   6     2821.02     2796.40    162.55 o 
   5   2   6    30200.58    30230.38    299.69 o 
   6   2   6     1515.70     1602.73    260.58 o 
   7   2   6    16072.69    15879.67    294.11 o 
   8   2   6     8192.83     8686.46    149.89 o 
   9   2   6     1651.40     1637.25    119.89 o 
  10   2   6    13367.03    14104.64    192.32 o 
  11   2   6      580.57      712.56    116.51 o 
  12   2   6     1523.90     1732.15    101.40 o 
  13   2   6     4900.14     4988.01    110.13 o 
  14   2   6      419.21      580.07    113.11 o 
  15   2   6     2914.84     2877.99    131.66 o 
  16   2   6      784.16      628.24    118.13 o 
  17   2   6     5151.51     4991.78    136.90 o 
   0   4   6     7142.51     7205.53    247.48 o 
   1   4   6    25110.99    25050.61    284.70 o 
   2   4   6    12706.92    12279.56    207.19 o 
   3   4   6    15026.50    15134.70    292.86 o 
   4   4   6     2580.89     2562.80    133.79 o 
   5   4   6    14794.71    14346.89    196.34 o 
   6   4   6     2288.22     2177.69    130.32 o 
   7   4   6    13496.87    14003.27    169.28 o 
   8   4   6     4363.50     4561.61    146.54 o 
   9   4   6    11333.69    11740.66    215.55 o 
  10   4   6     1080.47     1088.94     95.05 o 
  11   4   6     4991.76     5282.17    113.85 o 
  12   4   6    10383.01    10465.83    198.26 o 
  13   4   6     2829.05     2866.71    104.06 o 
  14   4   6     1255.35     1415.30    115.71 o 
  15   4   6     1640.86     1786.07    107.15 o 
  16   4   6     1960.96     1845.03    110.94 o 
  17   4   6     7201.23     6862.41    198.26 o 
   0   6   6    45575.87    46609.23   1256.56 o 
   1   6   6     1726.90     1804.35    114.64 o 
   2   6   6    24257.49    24867.08    276.30 o 
   3   6   6    13868.43    14586.83    232.54 o 
   4   6   6     1242.68     1269.77    109.84 o 
   5   6   6    10384.99    10568.26    238.38 o 
   6   6   6     6555.27     6459.54    173.93 o 
   7   6   6     6608.91     7401.74    177.64 o 
   8   6   6    12030.38    12466.45    166.43 o 
   9   6   6      415.27      391.04    111.68 o 
  10   6   6    11815.45    11838.62    272.39 o 
  11   6   6     1902.86     2105.22    118.29 o 
  12   6   6    18506.21    19459.38    242.91 o 
  13   6   6     8657.34     8575.25    156.75 o 
  14   6   6      433.43      603.72    108.65 o 
  15   6   6     3757.84     3803.11    133.62 o 
  16   6   6     1783.62     1670.55    123.70 o 
  17   6   6      753.78      786.12    140.38 o 
   0   8   6    29116.67    29657.12    676.16 o 
   1   8   6     2449.37     2533.88    116.00 o 
   2   8   6     7564.36     7360.40    121.06 o 
   3   8   6    11652.60    11416.92    162.68 o 
   4   8   6    17431.45    17438.45    253.45 o 
   5   8   6     9360.14     8760.34    170.55 o 
   6   8   6     8245.62     8505.67    150.55 o 
   7   8   6    14672.25    15209.77    149.94 o 
   8   8   6     5059.16     5369.34    146.26 o 
   9   8   6     1671.28     1862.32    119.42 o 
  10   8   6     6689.93     7355.46    131.48 o 
  11   8   6     1162.28     1309.03    121.44 o 
  12   8   6     3892.52     4021.61    196.04 o 
  13   8   6      806.27      967.16    138.08 o 
  14   8   6     8153.65     8532.10    196.66 o 
  15   8   6      810.97      915.44    123.27 o 
  16   8   6      607.90      378.92    139.32 o 
   0  10   6     4757.44     4718.50    155.60 o 
   1  10   6     3279.92     3246.51    108.96 o 
   2  10   6    40586.37    40599.49    568.07 o 
   3  10   6     3856.53     3901.02    100.09 o 
   4  10   6     1771.23     1934.31    118.56 o 
   5  10   6    11517.38    11984.09    226.59 o 
   6  10   6     2315.10     2258.38    108.23 o 
   7  10   6     2214.71     2261.13    102.28 o 
   8  10   6    13095.06    13614.19    129.40 o 
   9  10   6     5878.51     6131.20    115.10 o 
  10  10   6     2387.34     2605.14    109.24 o 
  11  10   6      801.92      692.18    113.89 o 
  12  10   6     9047.25     8830.55    173.02 o 
  13  10   6     2197.57     2256.24    153.89 o 
  14  10   6     2416.74     2432.56    175.87 o 
  15  10   6     1314.18     1062.88    138.55 o 
  16  10   6     2553.81     2494.36    151.92 o 
   0  12   6    18956.34    19565.05    240.80 o 
   1  12   6     8587.04     8781.76    143.11 o 
   2  12   6     1191.80     1495.03    119.73 o 
   3  12   6     8940.93     9509.21    137.60 o 
   4  12   6    10726.59    10818.98    274.70 o 
   5  12   6     3245.32     3426.39    113.77 o 
   6  12   6     2743.20     2683.22    113.79 o 
   7  12   6     8467.42     8486.23    154.50 o 
   8  12   6     2458.13     2412.20    117.07 o 
   9  12   6    19812.92    19835.11    359.62 o 
  10  12   6    16103.99    16194.11    355.44 o 
  11  12   6     3654.12     3401.67    158.59 o 
  12  12   6     1586.02     1769.72    118.48 o 
  13  12   6     3311.19     3401.24    154.68 o 
  14  12   6     5025.18     5405.76    147.92 o 
  15  12   6      248.62      121.79    143.36 o 
   0  14   6     1925.44     2315.52    174.42 o 
   1  14   6     3147.45     3416.33    123.45 o 
   2  14   6     2291.95     2426.02    114.11 o 
   3  14   6    13214.07    13394.28    175.22 o 
   4  14   6     6120.79     6262.11    133.55 o 
   5  14   6     9680.68    10007.30    161.84 o 
   6  14   6     1636.74     1676.17    106.84 o 
   7  14   6     4952.14     5124.19    115.59 o 
   8  14   6     5654.55     5584.51    147.76 o 
   9  14   6     4659.97     4600.11    130.24 o 
  10  14   6     2732.14     2951.93    128.71 o 
  11  14   6       47.82      112.00    126.60 o 
  12  14   6      307.95      130.18    125.60 o 
  13  14   6     1301.81     1165.57    119.78 o 
  14  14   6     2033.94     1862.87    202.53 o 
   0  16   6      648.06      737.09    143.42 o 
   1  16   6     3922.61     4039.75    112.66 o 
   2  16   6    11859.02    11423.92    225.36 o 
   3  16   6     2069.19     2182.97    136.60 o 
   4  16   6    15363.90    15726.86    235.79 o 
   5  16   6     7266.27     7512.86    227.37 o 
   6  16   6     2141.89     2344.73    120.12 o 
   7  16   6     1067.56     1159.91    102.06 o 
   8  16   6     5768.23     5766.11    164.10 o 
   9  16   6      899.48     1099.57    117.61 o 
  10  16   6     2018.49     1911.67    134.57 o 
  11  16   6     3345.87     3443.14    157.23 o 
  12  16   6     5132.22     4512.53    186.37 o 
  13  16   6     2821.75     2202.94    209.41 o 
   0  18   6    10286.05     9977.01    385.54 o 
   1  18   6     7505.97     7404.25    170.41 o 
   2  18   6     1500.96     1430.21    110.32 o 
   3  18   6     1793.17     1685.94    107.08 o 
   4  18   6     8066.23     7940.48    193.55 o 
   5  18   6     4148.00     4116.86    173.82 o 
   6  18   6     4918.79     4837.74    129.72 o 
   7  18   6     1256.85     1459.26    133.62 o 
   8  18   6     2990.14     3426.17    143.83 o 
   9  18   6     8363.18     8799.42    359.08 o 
  10  18   6     8296.35     7989.45    288.63 o 
  11  18   6      305.57      152.00    114.75 o 
  12  18   6      498.58      465.82    144.51 o 
   0  20   6     3519.52     3196.33    134.90 o 
   1  20   6     3284.65     3328.12    105.42 o 
   2  20   6     1439.86     1419.19    120.02 o 
   3  20   6     3250.68     2960.15    119.86 o 
   4  20   6      132.29      119.89    120.77 o 
   5  20   6     4835.47     4879.22    196.01 o 
   6  20   6      484.66      515.79    123.45 o 
   7  20   6     1178.75     1187.19    129.97 o 
   8  20   6     1182.96     1243.35    132.17 o 
   9  20   6     4561.85     4444.97    133.21 o 
  10  20   6      229.02      106.05    152.66 o 
   0  22   6    10897.26    10802.95    323.72 o 
   1  22   6     3079.69     2841.53    124.17 o 
   2  22   6      617.24      734.57    128.09 o 
   3  22   6     1130.31     1088.92    123.23 o 
   4  22   6    15012.08    15040.07    222.48 o 
   5  22   6     4900.89     4233.21    169.04 o 
   6  22   6     2827.05     2850.36    145.09 o 
   7  22   6     2399.50     1901.58    158.20 o 
   8  22   6      604.52      271.85    152.25 o 
   0  24   6     1394.95      918.45    159.78 o 
   1  24   6     1863.16     1542.75    147.81 o 
   2  24   6      818.13      634.58    115.13 o 
   3  24   6     1555.95     1267.81    108.76 o 
   4  24   6     2539.81     2190.78    194.62 o 
   5  24   6     4483.55     4081.23    296.26 o 
   6  24   6      612.98      531.36    234.93 o 
   1   1   7    18803.52    17703.75    755.42 o 
   2   1   7    20645.22    20695.05    429.08 o 
   3   1   7     6416.11     6382.66    242.58 o 
   4   1   7    10355.33    11171.14    416.16 o 
   5   1   7    30743.84    32198.06    345.21 o 
   6   1   7     1065.06     1251.34    211.59 o 
   7   1   7     5610.23     5640.46    315.30 o 
   8   1   7    19026.00    18803.47    656.36 o 
   9   1   7    12630.69    13424.54    204.98 o 
  10   1   7    10759.63    11318.82    159.57 o 
  11   1   7     4801.38     4847.60    167.00 o 
  12   1   7     6940.82     7182.51    243.27 o 
  13   1   7     5119.33     5121.72    210.65 o 
  14   1   7     3589.47     3806.92    148.29 o 
  15   1   7     6428.52     6299.08    200.20 o 
  16   1   7     3155.89     3004.49    145.28 o 
   0   3   7     1079.15      921.24    402.70 o 
   1   3   7     2335.80     2360.74    304.96 o 
   2   3   7     8298.48     7998.89    248.38 o 
   3   3   7    25196.89    24844.87    278.85 o 
   4   3   7     7199.58     7559.10    234.50 o 
   5   3   7     8901.19     9229.74    310.82 o 
   6   3   7     5932.09     6007.46    289.61 o 
   7   3   7    20598.29    21162.35    677.59 o 
   8   3   7     8141.95     8257.52    232.87 o 
   9   3   7    10506.55    11051.43    176.22 o 
  10   3   7     3848.01     4137.03    135.79 o 
  11   3   7     4977.82     4775.10    147.41 o 
  12   3   7     3592.29     3685.25    128.74 o 
  13   3   7    11356.92    11787.74    181.67 o 
  14   3   7     2722.89     2605.19    125.78 o 
  15   3   7      552.10      776.70    113.78 o 
  16   3   7     1563.23     1429.78    136.04 o 
   0   5   7    75691.48    72545.79   1081.28 o 
   1   5   7     3388.55     3295.63    194.79 o 
   2   5   7    13262.05    13853.13    265.55 o 
   3   5   7     3828.68     4020.46    197.78 o 
   4   5   7    26884.35    28026.00    399.90 o 
   5   5   7     2922.91     3031.77    143.02 o 
   6   5   7    10443.36    10874.95    212.03 o 
   7   5   7     1267.04     1142.00    160.63 o 
   8   5   7     9627.36     9912.26    341.99 o 
   9   5   7    11931.40    12085.62    148.29 o 
  10   5   7    20115.91    21254.53    222.39 o 
  11   5   7      419.17      436.92    117.51 o 
  12   5   7      594.43      558.69    110.57 o 
  13   5   7     2715.54     2653.02    130.21 o 
  14   5   7    12853.67    13513.48    557.25 o 
  15   5   7      489.00      590.70    106.67 o 
   0   7   7     6952.09     7032.94    246.07 o 
   1   7   7     3067.26     3141.87    142.33 o 
   2   7   7    21083.76    22391.56    393.69 o 
   3   7   7    14895.61    15766.68    255.10 o 
   4   7   7    14212.29    15813.48    383.89 o 
   5   7   7      193.68      357.75    149.26 o 
   6   7   7     9890.68     9774.96    171.50 o 
   7   7   7    25332.91    25752.36    582.93 o 
   8   7   7    14240.20    14307.22    505.00 o 
   9   7   7      996.74      974.88    130.92 o 
  10   7   7     4307.27     4002.17    127.66 o 
  11   7   7     7793.28     7766.19    164.29 o 
  12   7   7    14211.06    15278.15    485.08 o 
  13   7   7     4395.22     4613.55    196.71 o 
  14   7   7     6500.56     6433.69    281.29 o 
  15   7   7      216.18      333.01    134.77 o 
   0   9   7     3674.15     4007.41    193.67 o 
   1   9   7    14318.45    15234.58    166.86 o 
   2   9   7     6507.45     6587.34    137.81 o 
   3   9   7     3459.28     3830.16    133.08 o 
   4   9   7     9963.88    10141.56    132.63 o 
   5   9   7    26155.38    28001.55    568.43 o 
   6   9   7     9299.31     9343.73    253.88 o 
   7   9   7     4227.48     4289.94    145.74 o 
   8   9   7     2932.25     3068.70    126.20 o 
   9   9   7    13619.93    14660.50    481.78 o 
  10   9   7     1401.63     1446.50    107.92 o 
  11   9   7     3551.21     3506.34    177.09 o 
  12   9   7     5742.81     5944.80    150.60 o 
  13   9   7     2473.02     2227.37    157.31 o 
  14   9   7     2394.12     2304.78    167.78 o 
  15   9   7     8873.48     8135.45    433.12 o 
   0  11   7     6746.58     6987.11    316.25 o 
   1  11   7    24448.82    26391.22    311.13 o 
   2  11   7    13063.46    13772.88    143.78 o 
   3  11   7     4967.45     5181.47    122.01 o 
   4  11   7      643.87      699.00    104.35 o 
   5  11   7     5480.91     5531.09    120.65 o 
   6  11   7      816.75      926.23    113.79 o 
   7  11   7     8077.67     7900.37    137.01 o 
   8  11   7     4259.57     4495.94    214.73 o 
   9  11   7    23278.63    24219.73    515.62 o 
  10  11   7     3940.37     4111.33    128.70 o 
  11  11   7     4453.44     4813.70    189.60 o 
  12  11   7     6039.57     6483.47    419.41 o 
  13  11   7     2493.01     2590.27    200.87 o 
  14  11   7     1863.62     1940.95    202.34 o 
   0  13   7     9929.53    10240.20    373.43 o 
   1  13   7     1560.26     1581.47    106.60 o 
   2  13   7      536.36      507.88    113.35 o 
   3  13   7     9779.33     9925.26    136.24 o 
   4  13   7     7983.56     7886.69    239.87 o 
   5  13   7     6389.20     6577.87    144.59 o 
   6  13   7     6632.67     6760.73    148.21 o 
   7  13   7    13741.31    13390.96    268.56 o 
   8  13   7     2128.61     2123.31    106.53 o 
   9  13   7     2777.12     2700.41    133.47 o 
  10  13   7     3916.26     4250.78    138.15 o 
  11  13   7     2314.35     2269.01    132.79 o 
  12  13   7      844.85      772.48    123.70 o 
  13  13   7     3111.21     3082.22    159.06 o 
   0  15   7    21675.77    20754.28    489.78 o 
   1  15   7     2332.89     2332.94    118.00 o 
   2  15   7     1314.27     1308.73    118.59 o 
   3  15   7     4278.88     4025.72    115.78 o 
   4  15   7    15901.53    15582.61    281.42 o 
   5  15   7     2475.20     2508.18    115.78 o 
   6  15   7    12036.74    12110.21    198.10 o 
   7  15   7     1772.37     1674.07    128.86 o 
   8  15   7     1978.65     2000.09    121.27 o 
   9  15   7     1274.70     1434.03    130.27 o 
  10  15   7     8045.84     7810.14    225.55 o 
  11  15   7       77.81       93.64    120.03 o 
  12  15   7     3255.81     3214.64    148.67 o 
   0  17   7    15644.44    14712.61    229.84 o 
   1  17   7     5283.41     5271.76    114.52 o 
   2  17   7    21477.20    20408.68    449.26 o 
   3  17   7     3320.50     3159.23    164.90 o 
   4  17   7     1265.48     1170.65    126.22 o 
   5  17   7     2642.61     2732.52    144.80 o 
   6  17   7     3150.41     3109.45    131.64 o 
   7  17   7     5343.01     5615.74    149.25 o 
   8  17   7     9294.18     9455.93    299.43 o 
   9  17   7     2168.15     2531.93    145.96 o 
  10  17   7     4759.43     4792.24    186.85 o 
  11  17   7     1660.84     1519.90    197.92 o 
   0  19   7     1689.18     1377.66    196.60 o 
   1  19   7     9156.49     8611.07    139.53 o 
   2  19   7      484.78      620.74    112.43 o 
   3  19   7     1260.27     1181.03    135.29 o 
   4  19   7      631.53      586.98    119.84 o 
   5  19   7    17681.55    17543.60    388.32 o 
   6  19   7     1050.51      676.21    127.88 o 
   7  19   7      738.54      759.28    115.44 o 
   8  19   7      665.72      569.29    122.29 o 
   9  19   7     6244.49     5945.26    269.61 o 
   0  21   7     7385.90     6738.30    332.19 o 
   1  21   7     1132.46      900.32    127.07 o 
   2  21   7     5012.13     4621.99    135.60 o 
   3  21   7     3615.09     3426.11    171.92 o 
   4  21   7      700.85      623.80    142.04 o 
   5  21   7     8603.58     7764.99    236.29 o 
   6  21   7      680.46      495.32    153.85 o 
   7  21   7     3410.44     3407.46    159.22 o 
   0  23   7    13933.67    11866.23    418.29 o 
   1  23   7     1128.94     1172.14    170.82 o 
   2  23   7      395.86      244.41    128.29 o 
   3  23   7     2004.55     1884.39    146.17 o 
   4  23   7     2875.25     2778.67    382.37 o 
   2   0   8     3205.04     3312.71    357.34 o 
   4   0   8    13159.87    13683.98    454.72 o 
   6   0   8    10399.40    10259.31    370.74 o 
   8   0   8     5053.91     5291.65    317.44 o 
  10   0   8    11978.88    13008.23    371.51 o 
  12   0   8     1648.34     1836.57    236.60 o 
  14   0   8     9581.58     9742.39    511.65 o 
   2   2   8     2167.25     1933.62    318.06 o 
   3   2   8      645.65      528.06    239.50 o 
   4   2   8     8430.62     8531.10    288.89 o 
   5   2   8    21112.72    22259.24    536.21 o 
   6   2   8     2336.66     2521.90    222.81 o 
   7   2   8     5265.53     5287.26    195.25 o 
   8   2   8     1037.99     1105.10    169.52 o 
   9   2   8     6302.31     6636.41    191.98 o 
  10   2   8     1161.69     1144.64    223.73 o 
  11   2   8      511.49      583.30    202.84 o 
  12   2   8     1222.17     1416.17    159.30 o 
  13   2   8     4509.83     4414.92    160.05 o 
  14   2   8     1796.61     1859.40    165.69 o 
   1   4   8     9754.40     9394.57    638.39 o 
   2   4   8     2525.58     2513.96    290.20 o 
   3   4   8     1886.98     2005.78    210.64 o 
   4   4   8     5188.06     5499.60    214.88 o 
   5   4   8    15835.81    16877.67    491.07 o 
   6   4   8     1661.65     1734.73    217.91 o 
   7   4   8     3252.73     3077.97    336.42 o 
   8   4   8      171.54      380.42    278.43 o 
   9   4   8     5601.80     6045.00    188.77 o 
  10   4   8     5214.21     5541.72    259.46 o 
  11   4   8      312.90      265.50    148.75 o 
  12   4   8      578.66      367.68    155.36 o 
  13   4   8     6305.81     6536.41    152.20 o 
  14   4   8     3827.13     3857.09    176.73 o 
   0   6   8    14947.80    14568.87    611.04 o 
   1   6   8     4431.30     4371.08    399.40 o 
   2   6   8    10108.75    10053.06    291.37 o 
   3   6   8        1.15       51.26    195.29 o 
   4   6   8     6368.47     6499.68    221.33 o 
   5   6   8     5948.63     6346.24    391.82 o 
   6   6   8     3322.80     3344.15    184.76 o 
   7   6   8     1288.57     1436.40    154.41 o 
   8   6   8     4144.07     3993.51    164.12 o 
   9   6   8     7028.70     7154.81    208.23 o 
  10   6   8     6351.14     6448.53    190.94 o 
  11   6   8     1683.65     1625.21    168.37 o 
  12   6   8     3556.18     3659.15    167.63 o 
  13   6   8     1948.46     1796.52    142.11 o 
  14   6   8     2318.53     2137.15    174.71 o 
   0   8   8    15438.39    15478.12    314.22 o 
   1   8   8      771.36      755.02    130.71 o 
   2   8   8     3192.40     3321.08    192.21 o 
   3   8   8     1327.83     1326.44    157.68 o 
   4   8   8     3293.30     3650.21    177.68 o 
   5   8   8    10454.27    10300.69    235.56 o 
   6   8   8     1298.88     1241.18    166.49 o 
   7   8   8     3609.73     3515.01    172.12 o 
   8   8   8     2196.84     2099.51    157.83 o 
   9   8   8     9028.13     9096.11    319.21 o 
  10   8   8     5893.93     5792.49    200.82 o 
  11   8   8     1346.22     1289.90    126.03 o 
  12   8   8      472.21      237.51    155.47 o 
  13   8   8       21.35       -7.34    175.94 o 
   0  10   8    29747.57    30257.16   1063.47 o 
   1  10   8     2045.70     2131.25    125.91 o 
   2  10   8      766.31      713.26    138.45 o 
   3  10   8     6420.37     6565.81    157.64 o 
   4  10   8     6640.67     6824.26    160.89 o 
   5  10   8     6424.74     6818.04    178.84 o 
   6  10   8     2583.26     2693.94    180.45 o 
   7  10   8     4082.58     4760.47    600.48 o 
   8  10   8     1793.66     1871.42    162.80 o 
   9  10   8     2410.05     2275.21    161.17 o 
  10  10   8     4415.93     4622.51    247.60 o 
  11  10   8      836.67      953.39    133.15 o 
  12  10   8      774.60      628.07    129.25 o 
  13  10   8     3752.57     3064.20    440.05 o 
   0  12   8     8048.67     8025.88    275.47 o 
   1  12   8     3396.39     3412.27    111.31 o 
   2  12   8     2033.49     2012.71    106.35 o 
   3  12   8     2186.04     2238.22    128.23 o 
   4  12   8     1188.22     1307.23    118.28 o 
   5  12   8     5389.57     5473.58    177.54 o 
   6  12   8      446.50      648.22    137.29 o 
   7  12   8     1561.23     1615.08    132.20 o 
   8  12   8     3214.63     3366.10    208.03 o 
   9  12   8    10793.20    11029.64    413.01 o 
  10  12   8      891.55      908.10    143.64 o 
  11  12   8      235.11       79.57    139.82 o 
  12  12   8     2111.49     2111.92    184.32 o 
   0  14   8     9056.21     8782.65    289.54 o 
   1  14   8      904.12      880.68    108.32 o 
   2  14   8     2107.92     2247.91    108.65 o 
   3  14   8     3379.88     3495.77    146.42 o 
   4  14   8     4535.14     4725.56    158.55 o 
   5  14   8     5292.51     5412.02    153.84 o 
   6  14   8     2978.27     2938.61    138.27 o 
   7  14   8     3977.42     3672.67    137.89 o 
   8  14   8     5430.60     5553.15    255.25 o 
   9  14   8     4873.69     4750.67    244.67 o 
  10  14   8     6095.80     5362.23    181.66 o 
  11  14   8      428.39      521.82    161.00 o 
   0  16   8     2807.44     3051.72    202.54 o 
   1  16   8     1461.19     1510.67    130.21 o 
   2  16   8     7091.29     7243.76    163.68 o 
   3  16   8     2398.80     2464.06    122.63 o 
   4  16   8     6750.02     6937.05    151.76 o 
   5  16   8      644.73      543.45    113.80 o 
   6  16   8     2279.84     1768.28    135.04 o 
   7  16   8     3163.32     2952.11    144.69 o 
   8  16   8     3015.79     2639.03    124.16 o 
   9  16   8      585.77      764.03    152.59 o 
   0  18   8     2927.66     2776.75    179.16 o 
   1  18   8     1271.02     1180.83    111.32 o 
   2  18   8      876.39      966.99    136.12 o 
   3  18   8     3945.48     3541.45    127.40 o 
   4  18   8     2046.97     1851.99    140.83 o 
   5  18   8     6454.04     5996.21    165.10 o 
   6  18   8       73.72       11.66    140.87 o 
   7  18   8     1438.50     1374.11    170.66 o 
   8  18   8      620.98      713.40    333.63 o 
   0  20   8     1029.02     1047.83    166.91 o 
   1  20   8     4714.36     4189.14    219.39 o 
   2  20   8      261.18      209.71    116.82 o 
   3  20   8     6359.54     6211.27    249.58 o 
   4  20   8     1862.32     1495.93    147.09 o 
   5  20   8      307.94      273.17    142.22 o 
   3   1   9     4720.16     4828.69    352.00 o 
   4   1   9    17961.47    18371.21    326.34 o 
   5   1   9    12612.98    12733.31    525.81 o 
   6   1   9     6597.40     6797.98    254.21 o 
   7   1   9     3648.03     4048.31    291.57 o 
   8   1   9      669.49      627.53    257.23 o 
   9   1   9     4017.35     4298.42    196.55 o 
  10   1   9     4398.36     4061.93    377.67 o 
  11   1   9     2359.56     2102.46    245.29 o 
  12   1   9     3589.67     3392.35    221.21 o 
   2   3   9    11539.17    10953.18    830.16 o 
   3   3   9     5468.35     5271.72    331.77 o 
   4   3   9     2547.94     2651.24    211.74 o 
   5   3   9     4973.73     4953.14    206.21 o 
   6   3   9     5042.54     4767.37    247.46 o 
   7   3   9    11862.66    13026.24    445.45 o 
   8   3   9     9715.50    10283.01    475.67 o 
   9   3   9    15277.59    16090.33    357.47 o 
  10   3   9     6413.03     6462.38    247.83 o 
  11   3   9     2166.60     2411.87    182.60 o 
  12   3   9     2975.95     2592.29    218.45 o 
   2   5   9     2067.08     1859.77    487.96 o 
   3   5   9     3454.85     3222.88    275.88 o 
   4   5   9     4945.86     5017.88    237.80 o 
   5   5   9     6055.52     6056.90    322.00 o 
   6   5   9     2744.57     2930.26    182.03 o 
   7   5   9     1253.47     1286.69    213.97 o 
   8   5   9     3562.59     3716.91    218.55 o 
   9   5   9     2402.54     2177.73    191.71 o 
  10   5   9     9162.75     9853.18    812.57 o 
  11   5   9       58.34      153.04    172.03 o 
  12   5   9     1016.84      969.20    206.85 o 
   1   7   9     2792.17     2685.90    375.75 o 
   2   7   9     2559.62     2223.37    403.08 o 
   3   7   9     8110.39     8268.56    285.66 o 
   4   7   9    13331.63    13596.32    279.93 o 
   5   7   9    11972.02    12894.77    352.71 o 
   6   7   9     7374.30     7541.04    251.84 o 
   7   7   9     6817.28     7450.14    370.08 o 
   8   7   9     1124.98     1287.87    190.13 o 
   9   7   9     2754.47     2496.09    191.28 o 
  10   7   9      152.96      362.26    159.06 o 
  11   7   9      963.54      747.12    181.20 o 
   0   9   9    19690.60    18433.38    593.61 o 
   1   9   9     4069.48     3628.14    386.36 o 
   2   9   9     5367.02     5074.29    262.86 o 
   3   9   9     8274.60     8585.02    318.77 o 
   4   9   9      765.40      781.41    226.42 o 
   5   9   9    17265.99    17287.33    334.39 o 
   6   9   9       23.87      103.55    155.69 o 
   7   9   9     5303.68     5486.47    193.45 o 
   8   9   9     5958.13     6130.27    192.73 o 
   9   9   9     3308.40     3295.78    185.05 o 
  10   9   9     5336.90     4213.17    304.37 o 
  11   9   9     3164.80     2848.92    173.96 o 
   0  11   9     5828.60     6173.17    259.95 o 
   1  11   9    11520.99    12124.81    226.27 o 
   2  11   9     5527.70     5732.41    190.29 o 
   3  11   9      648.50      629.68    208.91 o 
   4  11   9     1649.90     1592.66    205.57 o 
   5  11   9      550.42      475.47    158.69 o 
   6  11   9      433.52      634.46    204.49 o 
   7  11   9     4296.97     4008.24    313.03 o 
   8  11   9     2868.59     2763.48    183.35 o 
   9  11   9     8226.35     7642.56    285.19 o 
  10  11   9     2470.08     2442.97    228.57 o 
   0  13   9    21838.26    22141.85    669.66 o 
   1  13   9      116.45      145.33    129.25 o 
   2  13   9     7643.10     7750.05    198.10 o 
   3  13   9     7301.59     7086.64    178.74 o 
   4  13   9     2146.91     2322.15    162.95 o 
   5  13   9    12132.16    12509.98    565.43 o 
   6  13   9     4575.70     5036.27    237.74 o 
   7  13   9     4514.62     4942.88    589.85 o 
   8  13   9     9056.88     8395.25    256.90 o 
   9  13   9     1518.12     1409.71    204.00 o 
   0  15   9     3504.37     3349.06    184.85 o 
   1  15   9     1489.61     1437.64    135.27 o 
   2  15   9     1103.40     1081.95    132.48 o 
   3  15   9     2525.48     2497.36    153.41 o 
   4  15   9     9543.91     9414.30    183.97 o 
   5  15   9      861.77      859.11    150.67 o 
   6  15   9     6404.71     6711.65    265.49 o 
   7  15   9     1585.55     1398.66    189.53 o 
   0  17   9     3778.98     3212.37    175.48 o 
   1  17   9      758.25      567.30    122.42 o 
   2  17   9     5029.39     4446.02    253.83 o 
   3  17   9     3449.78     3713.57    179.57 o 
   4  17   9      589.50      475.42    140.68 o 
   5  17   9     5096.98     4499.64    265.08 o 
   4   0  10     4534.30     4265.83    550.52 o 
   6   0  10      353.45      279.40    416.36 o 
   8   0  10     2881.30     2489.16    296.01 o 
  10   0  10     1769.15     1117.52    314.70 o 
   4   2  10     1696.27     1653.67    331.05 o 
   5   2  10     2778.39     2586.71    297.23 o 
   6   2  10      612.35      755.88    242.36 o 
   7   2  10    10423.95     9943.69    274.41 o 
   8   2  10     2413.98     1954.05    273.28 o 
   9   2  10      332.06      530.65    245.62 o 
   3   4  10     3097.60     3033.90    740.33 o 
   4   4  10       87.58      168.37    435.89 o 
   5   4  10     8520.57     8411.54    301.85 o 
   6   4  10     1805.48     1614.02    240.65 o 
   7   4  10      344.43      353.46    184.16 o 
   8   4  10     1212.26     1115.08    213.10 o 
   9   4  10     5224.70     5099.63    737.63 o 
   3   6  10      399.71      400.20    450.13 o 
   4   6  10     1688.05     1571.75    346.40 o 
   5   6  10     1215.40     1112.73    255.77 o 
   6   6  10      548.09      586.90    234.36 o 
   7   6  10      586.00      481.36    187.30 o 
   8   6  10     5101.58     5415.63    277.55 o 
   9   6  10     2789.04     3062.82    257.07 o 
   2   8  10      488.26      643.23    411.86 o 
   3   8  10     6357.54     5482.00    635.47 o 
   4   8  10     4638.49     4416.58    324.72 o 
   5   8  10      615.61      600.63    232.17 o 
   6   8  10     2737.21     2537.82    250.23 o 
   7   8  10     6185.46     6107.56    252.11 o 
   8   8  10     1739.82     1841.11    210.53 o 
   1  10  10     1451.04     1387.89    405.78 o 
   2  10  10      835.65      659.70    430.45 o 
   3  10  10     2401.36     2130.85    312.44 o 
   4  10  10     2492.14     2522.85    256.31 o 
   5  10  10     3331.02     3370.55    368.15 o 
   6  10  10      550.54      359.48    249.53 o 
   7  10  10      154.50      189.23    269.14 o 
   1  12  10     6496.78     4959.12    465.40 o 
   2  12  10     2357.42     2063.93    260.49 o 
   3  12  10     1585.26     1401.56    292.38 o 
   4  12  10      717.62      680.20    281.01 o 
   5  12  10      662.66      627.10    254.57 o 
   0  14  10     2877.48     2591.30    373.45 o 
   1  14  10     3655.17     3593.93    204.45 o 
   2  14  10     1565.35     1441.36    236.55 o 
   5   3  11     8076.89     7904.41   1091.38 o 
                                                 
